# Supplementary material for: Variation in Accessory Genes Within the Klebsiella oxytoca Species Complex Delineates Monophyletic Members and Simplifies Coherent Genotyping
Source: Front Microbiol. 2021 Jul 2;12:692453. doi: 10.3389/fmicb.2021.692453 (PMC8283571; doi:10.3389/fmicb.2021.692453)
Supplement: Supplementary Table 1 — Summary of MLST and Blast results for the reference set of Klebsiella oxytoca species complex. [file Table_1.XLSX]

## Sheet: Sheet1
Table S1. Summary of MLST and Blast results for the reference set of Klebsiella oxytoca species complex
Species Designation in Database						MLST		Blast				species identification based on blast results for accessory genes	species identification based on ANI
	Strain	Origin/Source	Assembly id	blaOXY	Phylogroup	Sequence Type	Cluster	npsB	leupAB	orfABC	orfA´
K. oxytoca	NCTC13727	human	GCA_900636985.1	blaOXY-2	Ko2	199	A	0	0	0	0	K. oxytoca	K. oxytoca
K. oxytoca	CAV1335	human	GCA_001022115.1	blaOXY-2	Ko2	199	A	0.9927	0	0	0	K. oxytoca	K. oxytoca
K. oxytoca	CAV1099	human	GCA_001022295.1	blaOXY-2	Ko2	199	A	0.9934	0	0	0	K. oxytoca	K. oxytoca
K. oxytoca	CAV1015	human	GCA_001870185.1	blaOXY-2	Ko2	199	A	0.9931	0	0	0	K. oxytoca	K. oxytoca
K. oxytoca	FDAARGOS_500	human	GCA_003812925.1	blaOXY-2	Ko2	59	A	0	0	0	0	K. oxytoca	K. oxytoca
K. oxytoca	NCTC11356	no record	GCA_900635105.1	blaOXY-2	Ko2	101	A	0.9959	0	0	0	K. oxytoca	K. oxytoca
K. oxytoca	FDAARGOS_335	human	GCA_002984395.1	blaOXY-2	Ko2	222	A	0.9952	0	0	0	K. oxytoca	K. oxytoca
K. oxytoca	BRL6-2	environment	GCA_000507385.1	blaOXY-2	Ko2	199	A	0.9945	0	0	0	K. oxytoca	K. oxytoca
K. oxytoca	NCTC13775	human	GCA_900451165.1	blaOXY-2	Ko2	257	A	0.9989	0	0	0	K. oxytoca	K. oxytoca
K. oxytoca	NCTC11691	no record	GCA_900451235.1	blaOXY-2	Ko2	287	A	0.9954	0	0	0	K. oxytoca	K. oxytoca
K. oxytoca	MGH 28	no record	GCA_000492955.1	blaOXY-2	Ko2	18	A	0.9954	0	0	0	K. oxytoca	K. oxytoca
K. oxytoca	NCTC11696	no record	GCA_900451255.1	blaOXY-2	Ko2	19	A	0.9974	0	0	0	K. oxytoca	K. oxytoca
K. oxytoca	MGH88	human	GCA_001030775.1	blaOXY-2	Ko2	323	A	0.9952	0	0	0	K. oxytoca	K. oxytoca
K. oxytoca	10-5243	no record	GCA_000247855.1	blaOXY-2	Ko2	30	A	0.9936	0	0	0	K. oxytoca	K. oxytoca
K. oxytoca	10-5248	no record	GCA_001078235.1	blaOXY-2	Ko2	53	A	0.995	0	0	0	K. oxytoca	K. oxytoca
K. oxytoca	CHS143	human	GCA_001030705.1	blaOXY-2	Ko2	199	A	0.9936	0	0	0	K. oxytoca	K. oxytoca
K. oxytoca	09-7231	no record	GCA_001078175.1	blaOXY-2	Ko2	176	A	0.9952	0	0	0	K. oxytoca	K. oxytoca
K. oxytoca	10-5245	human	GCA_000247875.1	blaOXY-2	Ko2	31	A	0.994	0	0	0	K. oxytoca	K. oxytoca
K. oxytoca	AR380	no record	GCA_003073975.1	blaOXY-2	Ko2	not typable	na	0.9986	0	0	0	K. oxytoca	K. oxytoca
K. oxytoca	AR_0147	no record	GCA_002072655.1	blaOXY-1	Ko1	180	B1	0.9398	0.9919	0	0	K. michiganensis	K. michiganensis
K. oxytoca	KONIH4	environment	GCA_002906395.1	blaOXY-1	Ko1	202	B1	0	0.9911	0	0	K. michiganensis	K. michiganensis
K. oxytoca	KONIH2	environment	GCA_002906415.1	blaOXY-1	Ko1	143	B1	0	0.9919	0	0	K. michiganensis	K. michiganensis
K. oxytoca	KONIH5	environment	GCA_002906435.1	blaOXY-1	Ko1	85	B1	0	0.9903	0	0	K. michiganensis	K. michiganensis
K. oxytoca	KONIH1	human	GCA_000714655.1	blaOXY-1	Ko1	202	B1	0	0.9911	0	0	K. michiganensis	K. michiganensis
K. oxytoca	CAV1752	human	GCA_001970835.1	blaOXY-1	Ko1	144	B1	0	0.9919	0	0	K. michiganensis	K. michiganensis
K. oxytoca	AR_0028	no record	GCA_002947505.1	blaOXY-1	Ko1	146	B1	0	0.9895	0	0	K. michiganensis	K. michiganensis
K. oxytoca	CAV1374	human	GCA_001022195.1	blaOXY-1	Ko1	317	B1	0.9408	1	0	0	K. michiganensis	K. michiganensis
K. oxytoca	HKOPL1	animal (Giant Panda)	GCA_000632415.1	blaOXY-1	Ko1	318	B1	0	0.9895	0	0	K. michiganensis	K. michiganensis
K. michiganensis	DSM 25444	environment	GCA_002925905.1	blaOXY-1	Ko1	84	B1	0	0.9927	0	0	K. michiganensis	K. michiganensis
K. michiganensis	K516	human	GCA_002216835.1	blaOXY-1	Ko1	27	B1	0	0.9919	0	0	K. michiganensis	K. michiganensis
K. michiganensis	K518	human	GCA_002290285.1	blaOXY-1	Ko1	27	B1	0	0.9919	0	0	K. michiganensis	K. michiganensis
K. michiganensis	FDAARGOS_647	human	GCA_008693565.1	blaOXY-1	Ko1	180	B1	0.9398	0.9919	0	0	K. michiganensis	K. michiganensis
K. michiganensis	E718	human	GCA_000276705.2	blaOXY-1	Ko1	27	B1	0	0.9919	0	0	K. michiganensis	K. michiganensis
K. michiganensis	KNU07	environment	GCA_007106885.1	blaOXY-1	Ko1	44	B1	0	0.9951	0	0	K. michiganensis	K. michiganensis
K. michiganensis	KCTC 1686	no record	GCA_000240325.1	blaOXY-1	Ko1	28	B1	0	0.9895	0	0	K. michiganensis	K. michiganensis
K. michiganensis	AR375	no record	GCA_003074075.1	blaOXY-1	Ko1	52	B1	0	0.9935	0	0	K. michiganensis	K. michiganensis
K. michiganensis	C52	human	GCA_008931605.1	blaOXY-1	Ko1	108	B1	0	0.9911	0	0	K. michiganensis	K. michiganensis
K. michiganensis	M1	environment	GCA_000724525.1	blaOXY-1	Ko1	108	B1	0	0.9911	0	0	K. michiganensis	K. michiganensis
K. michiganensis	M82255	human	GCA_004102625.1	blaOXY-1	Ko1	315	B1	0	0	0	0	no gene homolog identified	K. michiganensis
K. michiganensis	BD177	environment	GCA_010093005.1	blaOXY-1	Ko1	not typable	na	0	0.9233	0	0	K. michiganensis	K. michiganensis
K. michiganensis	F107	human	GCA_009930855.1	blaOXY-5	Ko5	not typable	na	0	0.9215	0	0	K. michiganensis	K. michiganensis
K. grimontii	SB6407	animal (cow)	GCA_902158585.1	blaOXY-4	Ko4	311	B2	0.9421	0	0.9441	0.9875	K. pasteurii	K. pasteurii
K. grimontii	SB6415	animal (cow)	GCA_902158635.1	blaOXY-4	Ko4	320	B2	0.9419	0	0.9572	1	K. pasteurii	K. pasteurii
K. grimontii	SB6412	human	GCA_902158725.1	blaOXY-4	Ko4	321	B2	0.9419	0	0.9441	0.9875	K. pasteurii	K. pasteurii
K. grimontii	SB6414	animal (cow)	GCA_902158655.1	blaOXY-4	Ko4	322	B2	0.9419	0	0.9507	0.9942	K. pasteurii	K. pasteurii
K. michiganensis	ARO112	animal (mouse)	GCA_009757395.1	blaOXY-4	Ko4	not typable	na	0.9414	0	0.9539	0.999	K. pasteurii	K. pasteurii
K. grimontii	SB6416	animal (cow)	GCA_902158665.1	blaOXY-4	Ko4	not typable	na	0.9414	0	0.9474	0.9885	K. pasteurii	K. pasteurii
K. grimontii	SB6410	animal (turtle)	GCA_902158545.1	blaOXY-4	Ko4	not typable	na	0	0	0.9474	0.9883	K. pasteurii	K. pasteurii
K. oxytoca	JKo3	human	GCA_001548355.1	blaOXY-6	Ko6	263	B2	0.9519	0	1	0.9489	K. grimontii	K. grimontii
K. oxytoca	DSM 29614	environment	GCA_002080105.1	blaOXY-6	Ko6	236	B2	0.9526	0	0.9976	0.9517	K. grimontii	K. grimontii
K. michiganensis	Kd70	insect	GCF_002880715.1	blaOXY-6	Ko6	316	B2	0.9515	0	0.9988	0.9503	K. grimontii	K. grimontii
K. grimontii	06D021	human	GCA_900200035.1	blaOXY-6	Ko6	319	B2	0.9506	0	0.998	0.9503	K. grimontii	K. grimontii
K. oxytoca	NCTC9146	human	GCA_901542455.1	blaOXY-6	Ko6	not typable	na	0.9506	0	0.9976	0.9517	K. grimontii	K. grimontii
K. grimontii	SS141	environment	GCA_004104525.2	blaOXY-6	Ko6	not typable	na	0.9506	0	0.9976	0.9536	K. grimontii	K. grimontii
K. michiganensis	SB3356	human	GCA_901563875.1	blaOXY-3	Ko3	not typable	na	0	0	0	0	no gene homolog identified	K. spallanzanii
K. michiganensis	SB6411	human	GCA_902158555.1	blaOXY-3	Ko3	not typable	na	0	0	0	0	no gene homolog identified	K. spallanzanii
K. michiganensis	SB6408	no record	GCA_902158595.1	blaOXY-3	Ko3	not typable	na	0	0	0	0	no gene homolog identified	K. spallanzanii
K. michiganensis	SB6419	animal (cow)	GCA_902158565.1	blaOXY-3	Ko3	not typable	na	0	0	0	0	no gene homolog identified	K. spallanzanii
K. huaxiensis	WCHKl090001	human	GCA_003261575.2	blaOXY-8	Ko8	not typable	na	0	0	0	0	no gene homolog identified	K. huaxiensis
K. huaxiensis	SB6421	animal (cow)	GCA_902158625.1	blaOXY-8	Ko8	not typable	na	0	0	0	0	no gene homolog identified	K. huaxiensis
K. huaxiensis	SB6422	animal (cow)	GCA_902158605.1	blaOXY-8	Ko8	not typable	na	0	0	0	0	no gene homolog identified	K. huaxiensis
K. oxytoca	P620	environment	GCA_009707385.1	gene not found	na	not typable	na	0	0	0	0	no gene homolog identified	outlier
not typable: analysis of respective genome in pubMLST failed; missing genes;
na... not available (method for classification failed - gene not found, not typable)
