# Supplementary material for: Variation in Accessory Genes Within the Klebsiella oxytoca Species Complex Delineates Monophyletic Members and Simplifies Coherent Genotyping
Source: Front Microbiol. 2021 Jul 2;12:692453. doi: 10.3389/fmicb.2021.692453 (PMC8283571; doi:10.3389/fmicb.2021.692453)
Supplement: Supplementary Table 2 — Summary of Blast and in silico PCR results for 316 K. oxytoca species complex members and 24 other Klebsiella/Raoultella species. [file Table_2.XLSX]

## Sheet: Sheet1
	Table S2. Summary of Blast and in silico PCR results for 316 K. oxytoca species complex members and 24 other Klebsiella/Raoultella species
	Legend
	MisID...Strains misclassified in GenBank are marked in column A with X
	contig ID ... Identifies contig containing site of primer binding
	- (+) ... In silico PCR negative with 100% primer specificity but postive when allowing 1 mismatch per primer
	in silico PCR allowing mismatches were not performed for npsB and blaOXY
	colors highlight strains, which do not cluster in the expected tree branch in Figure 5
						Blast Results						In silico PCR Results
MisID	Species designation in Database (June 2020)	Strain designation	Accesion Number	Proposed species	Tree cluster	beta-lactamase gene variant	leupAB	orfABC	orfA´	npsB	comment	Leup	Contig-id	orfABC	Contig-id	orfA	Contig-id	oxy1	Contig-id	oxy2	Contig-id	npsb	Contig-id
	Klebsiella oxytoca	UBA7501	GCA_002479525.1	oxytoca	A	blaOXY-2	-	-	-	-		-	-	-	-	-	-	-	-	+	DLNV01000014.1	-	-
	Klebsiella oxytoca	rATCC13182	GCA_900977765.1	oxytoca	A	blaOXY-2	-	-	-	-		-	-	-	-	-	-	-	-	+	CAAHFW010000130.1	-	-
	Klebsiella oxytoca	112_KOXY	GCA_001052795.1	oxytoca	A	blaOXY-2	-	-	-	+		-	-	-	-	-	-	-	-	+	JWCM01001082.1	+	JWCM01001409.1
	Klebsiella oxytoca	633_KOXY	GCA_001065715.1	oxytoca	A	blaOXY-2	-	-	-	-		-	-	-	-	-	-	-	-	+	JUZH01000215.1	-	-
	Klebsiella oxytoca	AS012243	GCA_010598965.1	oxytoca	A	blaOXY-2	-	-	-	-		-	-	-	-	-	-	-	-	+	VKZH01000094.1	-	-
	Klebsiella oxytoca	2880STDY5682786	GCA_900084045.1	oxytoca	A	blaOXY-2	-	-	-	-		-	-	-	-	-	-	-	-	+	FLAI01000001.1	-	-
	Klebsiella oxytoca	4928STDY7071547	GCA_902161405.1	oxytoca	A	blaOXY-2	-	-	-	-		-	-	-	-	-	-	-	-	+	CABGRI010000002.1	-	-
	Klebsiella oxytoca	18099069b	GCA_012395905.1	oxytoca	A	blaOXY-2	-	-	-	-		-	-	-	-	-	-	-	-	+	JAAWXG010000001.1	-	-
	Klebsiella oxytoca	FDAARGOS_500	GCA_003812925.1	oxytoca	A	blaOXY-2	-	-	-	-		-	-	-	-	-	-	-	-	+	CP033844.1	-	-
	Klebsiella oxytoca	4928STDY7071193	GCA_902162905.1	oxytoca	A	blaOXY-2	-	-	-	-		-	-	-	-	-	-	-	-	+	CABGXI010000003.1	-	-
	Klebsiella oxytoca	4928STDY7387694	GCA_902164285.1	oxytoca	A	blaOXY-2	-	-	-	-		-	-	-	-	-	-	-	-	+	CABHCR010000012.1	-	-
	Klebsiella oxytoca	10-5244	GCA_001078195.1	oxytoca	A	blaOXY-2	-	-	-	-		-	-	-	-	-	-	-	-	+	KQ235774.1	-	-
	Klebsiella oxytoca	10-5245	GCA_000247875.1	oxytoca	A	blaOXY-2	-	-	-	-		-	-	-	-	-	-	-	-	+	JH603137.1	-	-
	Klebsiella oxytoca	AS012448	GCA_010590585.1	oxytoca	A	blaOXY-2	-	-	-	-		-	-	-	-	-	-	-	-	+	VKTJ01000008.1	-	-
	Klebsiella oxytoca	4928STDY7071490	GCA_902160925.1	oxytoca	A	blaOXY-2	-	-	-	-		-	-	-	-	-	-	-	-	+	CABGPN010000003.1	-	-
	Klebsiella oxytoca	CAV1015	GCA_001870185.1	oxytoca	A	blaOXY-2	-	-	-	+		-	-	-	-	-	-	-	-	+	CP017928.1	+	CP017928.1
	Klebsiella oxytoca	AS012366	GCA_010595065.1	oxytoca	A	blaOXY-2	-	-	-	+		-	-	-	-	-	-	-	-	+	VKVY01000039.1	+	VKVY01000076.1
	Klebsiella oxytoca	CAV1099	GCA_001022295.1	oxytoca	A	blaOXY-2	-	-	-	+		-	-	-	-	-	-	-	-	+	CP011597.1	+	CP011597.1
	Klebsiella oxytoca	CAV1335	GCA_001022115.1	oxytoca	A	blaOXY-2	-	-	-	+		-	-	-	-	-	-	-	-	+	CP011618.1	+	CP011618.1
	Klebsiella oxytoca	UBA5781	GCA_002418485.1	oxytoca	A	blaOXY-2	-	-	-	+		-	-	-	-	-	-	-	-	+	DIEF01000003.1	+	DIEF01000009.1
	Klebsiella oxytoca	4928STDY7071102	GCA_902166285.1	oxytoca	A	blaOXY-2	-	-	-	+		-	-	-	-	-	-	-	-	+	CABHJS010000001.1	+	CABHJS010000012.1
	Klebsiella oxytoca	181_KOXY	GCA_001055635.1	oxytoca	A	blaOXY-2	-	-	-	+		-	-	-	-	-	-	-	-	+	JVRA01000184.1	+	JVRA01000219.1
	Klebsiella oxytoca	197_KOXY	GCA_001054575.1	oxytoca	A	blaOXY-2	-	-	-	+		-	-	-	-	-	-	-	-	+	JVQJ01000120.1	+	JVQJ01000050.1
	Klebsiella oxytoca	346_KOXY	GCA_001054935.1	oxytoca	A	blaOXY-2	-	-	-	+		-	-	-	-	-	-	-	-	+	JVKR01000040.1	+	JVKR01000179.1
	Klebsiella oxytoca	CHS143	GCA_001030705.1	oxytoca	A	blaOXY-2	-	-	-	+		-	-	-	-	-	-	-	-	+	KQ088007.1	+	KQ088007.1
	Klebsiella oxytoca	10-5243	GCA_000247855.1	oxytoca	A	blaOXY-2	-	-	-	+		-	-	-	-	-	-	-	-	+	JH603143.1	+	JH603143.1
	Klebsiella oxytoca	KA-2	GCA_000527215.1	oxytoca	A	blaOXY-2	-	-	-	+		-	-	-	-	-	-	-	-	+	JAKX01000001.1	+	JAKX01000032.1
	Klebsiella oxytoca	SO-KOX16-1	GCA_004360035.1	oxytoca	A	blaOXY-2	-	-	-	+		-	-	-	-	-	-	-	-	+	SMTQ01000195.1	+	SMTQ01000190.1
	Klebsiella oxytoca	1047_KOXY	GCA_001053715.1	oxytoca	A	blaOXY-2	-	-	-	+		-	-	-	-	-	-	-	-	+	JWEV01000085.1	+	JWEV01000199.1
	Klebsiella oxytoca	4928STDY7071701	GCA_902163375.1	oxytoca	A	blaOXY-2	-	-	-	+		-	-	-	-	-	-	-	-	+	CABGZI010000001.1	+	CABGZI010000002.1
	Klebsiella oxytoca	582_KOXY	GCA_001057405.1	oxytoca	A	blaOXY-2	-	-	-	+		-	-	-	-	-	-	-	-	+	JVBF01000058.1	+	JVBF01000032.1
	Klebsiella oxytoca	588_KOXY	GCA_001063775.1	oxytoca	A	blaOXY-2	-	-	-	+		-	-	-	-	-	-	-	-	+	JVAZ01000295.1	+	JVAZ01000004.1
	Klebsiella oxytoca	4928STDY7071610	GCA_902161925.1	oxytoca	A	blaOXY-2	-	-	-	+		-	-	-	-	-	-	-	-	+	CABGTQ010000030.1	+	CABGTQ010000006.1
	Klebsiella oxytoca	G54	GCA_000607265.1	oxytoca	A	blaOXY-2	-	-	-	+		-	-	-	-	-	-	-	-	+	KK097709.1	+	KK097709.1
	Klebsiella oxytoca	JK01	GCA_003289135.1	oxytoca	A	blaOXY-2	-	-	-	+		-	-	-	-	-	-	-	-	+	QMBO01000001.1	+	QMBO01000005.1
	Klebsiella oxytoca	BRL6-2	GCA_000507385.1	oxytoca	A	blaOXY-2	-	-	-	+		-	-	-	-	-	-	-	-	+	ARVT01000001.1	+	ARVT01000001.1
	Klebsiella oxytoca	ICU1-2b	GCA_001594375.1	oxytoca	A	blaOXY-2	-	-	-	+		-	-	-	-	-	-	-	-	+	LQAL01000010.1	+	LQAL01000007.1
	Klebsiella oxytoca	CLF20	GCA_009648435.1	oxytoca	A	blaOXY-2	-	-	-	+		-	-	-	-	-	-	-	-	+	WJHB01000025.1	+	WJHB01000021.1
	Klebsiella oxytoca	EY52	GCA_009648375.1	oxytoca	A	blaOXY-2	-	-	-	+		-	-	-	-	-	-	-	-	+	WJGZ01000007.1	+	WJGZ01000022.1
	Klebsiella oxytoca	WCHKO085006	GCA_002853215.1	oxytoca	A	blaOXY-2	-	-	-	+		-	-	-	-	-	-	-	-	+	NWES01000020.1	+	NWES01000011.1
	Klebsiella oxytoca	WCHKO085010	GCA_002853195.1	oxytoca	A	blaOXY-2	-	-	-	+		-	-	-	-	-	-	-	-	+	NWER01000019.1	+	NWER01000011.1
	Klebsiella oxytoca	4928STDY7071151	GCA_902166465.1	oxytoca	A	blaOXY-2	-	-	-	+		-	-	-	-	-	-	-	-	+	LR607350.1	+	LR607350.1
	Klebsiella oxytoca	AS012479	GCA_010590025.1	oxytoca	A	blaOXY-2	-	-	-	-		-	-	-	-	-	-	-	-	+	VKSM01000002.1	-	-
	Klebsiella oxytoca	2880STDY5682611	GCA_900083875.1	oxytoca	A	blaOXY-2	-	-	-	+		-	-	-	-	-	-	-	-	+	FKYT01000029.1	+	FKYT01000001.1
	Klebsiella oxytoca	2880STDY5682610	GCA_900084025.1	oxytoca	A	blaOXY-2	-	-	-	+		-	-	-	-	-	-	-	-	+	FKZN01000027.1	+	FKZN01000002.1
	Klebsiella oxytoca	2880STDY5682672	GCA_900083625.1	oxytoca	A	blaOXY-2	-	-	-	-		-	-	-	-	-	-	-	-	+	FLAE01000001.1	-	-
	Klebsiella oxytoca	AS012254	GCA_010598865.1	oxytoca	A	blaOXY-2	-	-	-	+		-	-	-	-	-	-	-	-	+	VKYY01000011.1	+	VKYY01000042.1
	Klebsiella oxytoca	571.31	GCA_010365605.1	oxytoca	A	blaOXY-2	-	-	-	+		-	-	-	-	-	-	-	-	+	JAAFYN010000002.1	+	JAAFYN010000040.1
	Klebsiella oxytoca	2880STDY5682455	GCA_900083945.1	oxytoca	A	blaOXY-2	-	-	-	+		-	-	-	-	-	-	-	-	+	FKYR01000029.1	+	FKYR01000012.1
	Klebsiella oxytoca	NBRC 105695	GCA_001598695.1	oxytoca	A	blaOXY-2	-	-	-	-		-	-	-	-	-	-	-	-	+	BCZK01000002.1	-	-
	Klebsiella oxytoca	NCTC11696	GCA_900451255.1	oxytoca	A	blaOXY-2	-	-	-	+		-	-	-	-	-	-	-	-	+	UGJT01000003.1	+	UGJT01000003.1
	Klebsiella oxytoca	NCTC13727	GCA_900636985.1	oxytoca	A	blaOXY-2	-	-	-	-		-	-	-	-	-	-	-	-	+	LR134333.1	-	-
	Klebsiella oxytoca	T0143A.B-10	GCA_008082015.1	oxytoca	A	blaOXY-2	-	-	-	-		-	-	-	-	-	-	-	-	+	QYOD01000018.1	-	-
	Klebsiella oxytoca	4928STDY7071180	GCA_902162875.1	oxytoca	A	blaOXY-2	-	-	-	-		-	-	-	-	-	-	-	-	+	CABGXC010000002.1	-	-
	Klebsiella oxytoca	4928STDY7071294	GCA_902158835.1	oxytoca	A	blaOXY-2	-	-	-	-		-	-	-	-	-	-	-	-	+	CABGIA010000002.1	-	-
	Klebsiella oxytoca	4928STDY7071293	GCA_902159605.1	oxytoca	A	blaOXY-2	-	-	-	-		-	-	-	-	-	-	-	-	+	CABGKK010000002.1	-	-
	Klebsiella oxytoca	4928STDY7387745	GCA_902164825.1	oxytoca	A	blaOXY-2	-	-	-	-		-	-	-	-	-	-	-	-	+	CABHEV010000007.1	-	-
	Klebsiella oxytoca	UBA5134	GCA_002414045.1	oxytoca	A	blaOXY-2	-	-	-	+		-	-	-	-	-	-	-	-	+	DHYI01000009.1	+	DHYI01000028.1
	Klebsiella oxytoca	11492-1	GCA_000252915.3	oxytoca	A	blaOXY-2	-	-	-	+		-	-	-	-	-	-	-	-	+	AIEM01000078.1	+	AIEM01000045.1
	Klebsiella oxytoca	2880STDY5682435	GCA_900083905.1	oxytoca	A	blaOXY-2	-	-	-	+		-	-	-	-	-	-	-	-	+	FKZX01000022.1	+	FKZX01000005.1
	Klebsiella oxytoca	AS012465	GCA_010590325.1	oxytoca	A	blaOXY-2	-	-	-	+		-	-	-	-	-	-	-	-	+	VKSW01000019.1	+	VKSW01000002.1
	Klebsiella oxytoca	10-5248_GCF_000269585.1	GCA_000269585.1	oxytoca	A	blaOXY-2	-	-	-	+		-	-	-	-	-	-	-	-	+	AKCF01000001.1	+	AKCF01000001.1
	Klebsiella oxytoca	10-5248	GCA_001078235.1	oxytoca	A	blaOXY-2	-	-	-	+		-	-	-	-	-	-	-	-	+	KQ235784.1	+	KQ235784.1
	Klebsiella oxytoca	2880STDY5682675	GCA_900083745.1	oxytoca	A	blaOXY-2	-	-	-	+		-	-	-	-	-	-	-	-	+	FKZJ01000002.1	+	FKZJ01000001.1
	Klebsiella oxytoca	T0101B.F-13	GCA_008082295.1	oxytoca	A	blaOXY-2	-	-	-	+		-	-	-	-	-	-	-	-	+	QYNQ01000052.1	+	QYNQ01000042.1
	Klebsiella oxytoca	2880STDY5682681	GCA_900083645.1	oxytoca	A	blaOXY-2	-	-	-	+		-	-	-	-	-	-	-	-	+	FKZL01000020.1	+	FKZL01000001.1
	Klebsiella oxytoca	2880STDY5682743	GCA_900083795.1	oxytoca	A	blaOXY-2	-	-	-	+		-	-	-	-	-	-	-	-	+	FKZI01000040.1	+	FKZI01000001.1
	Klebsiella oxytoca	KO_365	GCA_003937225.1	oxytoca	A	blaOXY-2	-	-	-	+		-	-	-	-	-	-	-	-	+	RHUL01000003.1	+	RHUL01000004.1
	Klebsiella oxytoca	NCTC11356	GCA_900635105.1	oxytoca	A	blaOXY-2	-	-	-	+		-	-	-	-	-	-	-	-	-	-	+	LR133932.1
	Klebsiella oxytoca	NCTC11355	GCA_900478285.1	oxytoca	A	blaOXY-2	-	-	-	+		-	-	-	-	-	-	-	-	-	-	+	LS483483.1
	Klebsiella oxytoca	ID154312	GCA_003991285.1	oxytoca	A	blaOXY-2	-	-	-	+		-	-	-	-	-	-	-	-	+	NDXV01000004.1	+	NDXV01000001.1
	Klebsiella oxytoca	2880STDY5682436	GCA_900083735.1	oxytoca	A	blaOXY-2	-	-	-	+		-	-	-	-	-	-	-	-	+	FLAD01000014.1	+	FLAD01000002.1
	Klebsiella oxytoca	09-7231	GCA_001078175.1	oxytoca	A	blaOXY-2	-	-	-	+		-	-	-	-	-	-	-	-	+	KQ235799.1	+	KQ235799.1
	Klebsiella oxytoca	2880STDY5682541	GCA_900083715.1	oxytoca	A	blaOXY-2	-	-	-	+		-	-	-	-	-	-	-	-	+	FKZV01000003.1	+	FKZV01000002.1
	Klebsiella oxytoca	102B7	GCA_004005605.1	oxytoca	A	blaOXY-2	-	-	-	+		-	-	-	-	-	-	-	-	+	RZUU01000013.1	+	RZUU01000110.1
	Klebsiella oxytoca	MGYG-HGUT-00107	GCA_902363365.1	oxytoca	A	blaOXY-2	-	-	-	+		-	-	-	-	-	-	-	-	+	CABIZQ010000002.1	+	CABIZQ010000001.1
	Klebsiella oxytoca	KCRI-259C	GCA_900407115.1	oxytoca	A	blaOXY-2	-	-	-	+		-	-	-	-	-	-	-	-	+	OVDO01000003.1	+	OVDO01000006.1
	Klebsiella oxytoca	2880STDY5682456	GCA_900083865.1	oxytoca	A	blaOXY-2	-	-	-	+		-	-	-	-	-	-	-	-	+	FKZW01000002.1	+	FKZW01000032.1
	Klebsiella oxytoca	2880STDY5682516	GCA_900083675.1	oxytoca	A	blaOXY-2	-	-	-	+		-	-	-	-	-	-	-	-	+	FKZB01000002.1	+	FKZB01000040.1
	Klebsiella oxytoca	2880STDY5682490	GCA_900083895.1	oxytoca	A	blaOXY-2	-	-	-	+		-	-	-	-	-	-	-	-	+	FKYU01000013.1	+	FKYU01000034.1
	Klebsiella oxytoca	NCTC11691	GCA_900451235.1	oxytoca	A	blaOXY-2	-	-	-	+		-	-	-	-	-	-	-	-	+	UGJS01000001.1	+	UGJS01000001.1
	Klebsiella oxytoca	MGH 28	GCA_000492955.1	oxytoca	A	blaOXY-2	-	-	-	+		-	-	-	-	-	-	-	-	+	KI535631.1	+	KI535631.1
	Klebsiella oxytoca	4928STDY7071478	GCA_902160765.1	oxytoca	A	blaOXY-2	-	-	-	+		-	-	-	-	-	-	-	-	+	CABGPE010000002.1	+	CABGPE010000001.1
	Klebsiella oxytoca	MGH 42	GCA_000492815.1	oxytoca	A	blaOXY-2	-	-	-	+		-	-	-	-	-	-	-	-	+	KI535597.1	+	KI535598.1
	Klebsiella oxytoca	FDAARGOS_432	GCA_002588345.1	oxytoca	A	blaOXY-2	-	-	-	+		-	-	-	-	-	-	-	-	+	PDLB01000004.1	+	PDLB01000004.1
	Klebsiella oxytoca	2880STDY5682554	GCA_900083985.1	oxytoca	A	blaOXY-2	-	-	-	+		-	-	-	-	-	-	-	-	+	FKYX01000007.1	+	FKYX01000003.1
	Klebsiella oxytoca	2880STDY5682795	GCA_900084015.1	oxytoca	A	blaOXY-2	-	-	-	+		-	-	-	-	-	-	-	-	+	FKYP01000008.1	+	FKYP01000004.1
	Klebsiella oxytoca	10-5249	GCA_001078255.1	oxytoca	A	blaOXY-2	-	-	-	+		-	-	-	-	-	-	-	-	+	KQ235792.1	+	KQ235790.1
	Klebsiella oxytoca	OK-1	GCA_000527235.1	oxytoca	A	blaOXY-2	-	-	-	+		-	-	-	-	-	-	-	-	+	JAKY01000041.1	+	JAKY01000069.1
	Klebsiella oxytoca	UNM	GCA_002508265.1	oxytoca	A	blaOXY-2	-	-	-	+		-	-	-	-	-	-	-	-	+	PCMV01000012.1	+	PCMV01000025.1
	Klebsiella oxytoca	2880STDY5682495	GCA_900083785.1	oxytoca	A	blaOXY-2	-	-	-	+		-	-	-	-	-	-	-	-	+	FKZG01000008.1	+	FKZG01000005.1
	Klebsiella oxytoca	2880STDY5682471	GCA_900083585.1	oxytoca	A	blaOXY-2	-	-	-	+		-	-	-	-	-	-	-	-	+	FKZQ01000006.1	+	FKZQ01000007.1
	Klebsiella oxytoca	2880STDY5682542	GCA_900083965.1	oxytoca	A	blaOXY-2	-	-	-	+		-	-	-	-	-	-	-	-	+	FKZZ01000006.1	+	FKZZ01000003.1
	Klebsiella oxytoca	2880STDY5682534	GCA_900083995.1	oxytoca	A	blaOXY-2	-	-	-	+		-	-	-	-	-	-	-	-	+	FLAA01000007.1	+	FLAA01000004.1
	Klebsiella oxytoca	2880STDY5682683	GCA_900083615.1	oxytoca	A	blaOXY-2	-	-	-	+		-	-	-	-	-	-	-	-	+	FKZK01000002.1	+	FKZK01000003.1
	Klebsiella oxytoca	2880STDY5682504	GCA_900083765.1	oxytoca	A	blaOXY-2	-	-	-	+		-	-	-	-	-	-	-	-	+	FKYW01000002.1	+	FKYW01000003.1
	Klebsiella oxytoca	2880STDY5682626	GCA_900083655.1	oxytoca	A	blaOXY-2	-	-	-	+		-	-	-	-	-	-	-	-	+	FKYZ01000006.1	+	FKYZ01000005.1
	Klebsiella oxytoca	2880STDY5682482	GCA_900083855.1	oxytoca	A	blaOXY-2	-	-	-	+		-	-	-	-	-	-	-	-	+	FKZT01000008.1	+	FKZT01000006.1
	Klebsiella oxytoca	2880STDY5682532	GCA_900083705.1	oxytoca	A	blaOXY-2	-	-	-	+		-	-	-	-	-	-	-	-	+	FKZS01000007.1	+	FKZS01000001.1
	Klebsiella oxytoca	2880STDY5682686	GCA_900083815.1	oxytoca	A	blaOXY-2	-	-	-	+		-	-	-	-	-	-	-	-	+	FKZH01000008.1	+	FKZH01000001.1
	Klebsiella oxytoca	2880STDY5682493	GCA_900083725.1	oxytoca	A	blaOXY-2	-	-	-	+		-	-	-	-	-	-	-	-	+	FKZU01000005.1	+	FKZU01000018.1
	Klebsiella oxytoca	SL1	GCA_004310645.1	oxytoca	A	blaOXY-2	-	-	-	+		-	-	-	-	-	-	-	-	+	SISE01000100.1	+	SISE01000157.1
	Klebsiella oxytoca	MGH88	GCA_001030775.1	oxytoca	A	blaOXY-2	-	-	-	+		-	-	-	-	-	-	-	-	+	KQ088036.1	+	KQ088036.1
	Klebsiella oxytoca	2880STDY5682710	GCA_900083955.1	oxytoca	A	blaOXY-2	-	-	-	+		-	-	-	-	-	-	-	-	+	FLAF01000012.1	+	FLAF01000008.1
	Klebsiella oxytoca	FDAARGOS_335	GCA_002984395.1	oxytoca	A	blaOXY-2	-	-	-	+		-	-	-	-	-	-	-	-	+	CP027426.1	+	CP027426.1
	Klebsiella oxytoca	BX1S15	GCA_004785705.1	oxytoca	A	blaOXY-2	-	-	-	+		-	-	-	-	-	-	-	-	+	SRRL01000002.1	+	SRRL01000001.1
	Klebsiella oxytoca	L3404	GCA_009832375.1	oxytoca	A	blaOXY-2	-	-	-	+		-	-	-	-	-	-	-	-	+	WVTN01000001.1	+	WVTN01000002.1
	Klebsiella oxytoca	2880STDY5682506	GCA_900083975.1	oxytoca	A	blaOXY-2	-	-	-	+		-	-	-	-	-	-	-	-	+	FKYY01000005.1	+	FKYY01000017.1
	Klebsiella oxytoca	MC1	GCA_901212425.1	oxytoca	A	blaOXY-2	-	-	-	+		-	-	-	-	-	-	-	-	+	CAAKNQ010000020.1	+	CAAKNQ010000169.1
	Klebsiella oxytoca	4928STDY7071345	GCA_902159785.1	oxytoca	A	blaOXY-2	-	-	-	+		-	-	-	-	-	-	-	-	+	CABGLK010000002.1	+	CABGLK010000001.1
	Klebsiella oxytoca	4928STDY7071714	GCA_902163545.1	oxytoca	A	blaOXY-2	-	-	-	+		-	-	-	-	-	-	-	-	+	CABGZP010000001.1	+	CABGZP010000004.1
	Klebsiella oxytoca	NCTC13775	GCA_900451165.1	oxytoca	A	blaOXY-2	-	-	-	+		-	-	-	-	-	-	-	-	+	UGJO01000002.1	+	UGJO01000002.1
	Klebsiella oxytoca	AR380	GCA_003073975.1	oxytoca	A	blaOXY-2	-	-	-	+		-	-	-	-	-	-	-	-	+	CP029128.1	+	CP029128.1
	Klebsiella michiganensis	HKOPL1	GCA_000632415.1	michiganensis	A	blaOXY-1	+	-	-	-	oxy1 but in A	+	CP004887.1	-	-	-	-	+	CP004887.1	-	-	-	-
	Klebsiella michiganensis	SDF3	GCA_007097115.1	michiganensis	A	blaOXY-1	+	-	-	+	oxy1 but in A	+	VJXS01000018.1	-	-	-	-	+	VJXS01000001.1	-	-	-	-
	Klebsiella michiganensis	SDG3	GCA_007097185.1	michiganensis	A	blaOXY-1	+	-	-	+	oxy1 but in A	+	VJXT01000017.1	-	-	-	-	+	VJXT01000001.1	-	-	-	-
	Klebsiella michiganensis	337_KOXY	GCA_001056405.1	michiganensis	A	blaOXY-1	+	-	-	+	oxy1 but in A	+	JVLB01000159.1	-	-	-	-	+	JVLB01000062.1	-	-	-	-
	Klebsiella michiganensis	247_KOXY	GCA_001054755.1	michiganensis	A	blaOXY-1	+	-	-	+	oxy1 but in A	+	JVON01000188.1	-	-	-	-	+	JVON01000071.1	-	-	-	-
	Klebsiella michiganensis	Biosolid-27	GCA_013283995.1	michiganensis	A	blaOXY-1	+	-	-	+	oxy1 but in A	+	CP054159.1	-	-	-	-	+	CP054159.1	-	-	-	-
	Klebsiella michiganensis	GEO_33_Up_A	GCA_004024205.1	michiganensis	A	blaOXY-1	+	-	-	+	oxy1 but in A	+	QKPB01000047.1	-	-	-	-	+	QKPB01000033.1	-	-	-	-
X	Klebsiella oxytoca	2880STDY5682563	GCA_900083565.1	michiganensis	A	blaOXY-1	+	-	-	+	oxy1 but in A	+	FLAH01000016.1	-	-	-	-	+	FLAH01000010.1	-	-	-	-
X	Klebsiella oxytoca	2880STDY5682685	GCA_900084035.1	michiganensis	A	blaOXY-1	+	-	-	+	oxy1 but in A	+	FKZF01000017.1	-	-	-	-	+	FKZF01000026.1	-	-	-	-
X	Klebsiella oxytoca	UBA7535	GCA_002479295.1	michiganensis	B (intermediate)	blaOXY-5	+	-	-	-	oxy5	+	DLMN01000018.1	-	-	-	-	-	-	-	-	-	-
X	Klebsiella oxytoca	2880STDY5682512	GCA_900083695.1	michiganensis	B (intermediate)	blaOXY-5	+	-	-	-	oxy5	+	FKZA01000013.1	-	-	-	-	-	-	-	-	-	-
X	Klebsiella oxytoca	SFB9	GCA_902754085.1	michiganensis	B (intermediate)	blaOXY-5	+	-	-	-	oxy5	+	CADDTQ010000005.1	-	-	-	-	-	-	-	-	-	-
	Klebsiella michiganensis	A11	GCA_002856085.1	michiganensis	B (intermediate)	blaOXY-5	+	-	-	-	oxy5	+	PIDS01000074.1	-	-	-	-	-	-	-	-	-	-
	Klebsiella michiganensis	1246_KOXY	GCA_001052525.1	michiganensis	B (intermediate)	blaOXY-5	+	-	-	-	oxy5	+	JVXE01000045.1	-	-	-	-	-	-	-	-	-	-
	Klebsiella michiganensis	GEO_49_Down_A	GCA_004024445.1	michiganensis	B (intermediate)	blaOXY-5	+	-	-	-	oxy5	+	QKOQ01000015.1	-	-	-	-	-	-	-	-	-	-
	Klebsiella michiganensis	MGH176	GCA_002152325.1	michiganensis	B (intermediate)	blaOXY-5	+	-	-	-	oxy5	+	NGSN01000001.1	-	-	-	-	-	-	-	-	-	-
	Klebsiella michiganensis	A202R3B6	GCA_004115315.1	michiganensis	B (intermediate)	blaOXY-5	+	-	-	-	oxy5	+	QKWV01000071.1	-	-	-	-	-	-	-	-	-	-
	Klebsiella michiganensis	SCKM020040	GCA_002853055.1	michiganensis	B (intermediate)	blaOXY-5	+	-	-	-	oxy5	+	NWEL01000021.1	-	-	-	-	-	-	-	-	-	-
	Klebsiella michiganensis	442_KOXY	GCA_001056765.1	michiganensis	B (intermediate)	blaOXY-5	+	-	-	-	oxy5	+	JVGY01000039.1	-	-	-	-	-	-	-	-	-	-
	Klebsiella michiganensis	MGH 27	GCA_000567805.1	michiganensis	B (intermediate)	blaOXY-5	+	-	-	-	oxy5	+	KK036986.1	-	-	-	-	-	-	-	-	-	-
	Klebsiella michiganensis	F107	GCA_009930855.1	michiganensis	B (intermediate)	blaOXY-5	+	-	-	-	oxy5	+	CP024643.1	-	-	-	-	-	-	-	-	-	-
	Klebsiella michiganensis	10-5242	GCA_000247835.1	michiganensis	B (intermediate)	blaOXY-5	+	-	-	-	oxy5	+	JH603153.1	-	-	-	-	-	-	-	-	-	-
	Klebsiella michiganensis	SB2908	GCA_901563895.1	michiganensis	B (intermediate)	blaOXY-5	+	-	-	+	oxy5	-(+)	-	-	-	-	-	-	-	-	-	-	-
X	Klebsiella oxytoca	KCRI-40	GCA_900407165.1	michiganensis	B (intermediate)	blaOXY-5	+	-	-	-	oxy5	-(+)	-	-	-	-	-	-	-	-	-	-	-
	Klebsiella michiganensis	A2	GCA_002856265.1	michiganensis	B1	blaOXY-1	+	-	-	-		-	-	-	-	-	-	+	PIET01000613.1	-	-	-	-
	Klebsiella michiganensis	1016942	GCA_003693455.1	michiganensis	B1	blaOXY-1	+	-	-	-		+	RDRD01000106.1	-	-	-	-	+	RDRD01000150.1	-	-	-	-
	Klebsiella michiganensis	D40	GCA_002856965.1	michiganensis	B1	blaOXY-1	+	-	-	-		+	PIDU01000019.1	-	-	-	-	+	PIDU01000084.1	-	-	-	-
	Klebsiella michiganensis	A10	GCA_002856985.1	michiganensis	B1	blaOXY-1	+	-	-	-		+	PIDR01000389.1	-	-	-	-	+	PIDR01000691.1	-	-	-	-
	Klebsiella michiganensis	D1	GCA_002857365.1	michiganensis	B1	blaOXY-1	+	-	-	-		+	PIBX01000007.1	-	-	-	-	+	PIBX01000659.1	-	-	-	-
	Klebsiella michiganensis	K516	GCA_002216835.1	michiganensis	B1	blaOXY-1	+	-	-	-		+	CP022348.1	-	-	-	-	+	CP022348.1	-	-	-	-
	Klebsiella michiganensis	MGYG-HGUT-02351	GCA_902386125.1	michiganensis	B1	blaOXY-1	+	-	-	-		+	CABMHT010000001.1	-	-	-	-	+	CABMHT010000001.1	-	-	-	-
	Klebsiella michiganensis	K3678	GCA_004102625.1	michiganensis	B1	blaOXY-1	-	-	-	-		-	-	-	-	-	-	+	CP035214.1	-	-	-	-
	Klebsiella michiganensis	C52	GCA_008931605.1	michiganensis	B1	blaOXY-1	+	-	-	-		+	CP042545.1	-	-	-	-	+	CP042545.1	-	-	-	-
	Klebsiella michiganensis	E718	GCA_000276705.2	michiganensis	B1	blaOXY-1	+	-	-	-		+	CP003683.1	-	-	-	-	+	CP003683.1	-	-	-	-
	Klebsiella michiganensis	FDAARGOS_66	GCA_000783895.2	michiganensis	B1	blaOXY-1	+	-	-	-		+	JTBQ02000003.1	-	-	-	-	+	JTBQ02000003.1	-	-	-	-
	Klebsiella michiganensis	M1	GCA_000724525.1	michiganensis	B1	blaOXY-1	+	-	-	-		+	CP008841.1	-	-	-	-	+	CP008841.1	-	-	-	-
	Klebsiella michiganensis	K518	GCA_002290285.1	michiganensis	B1	blaOXY-1	+	-	-	-		+	CP023185.1	-	-	-	-	+	CP023185.1	-	-	-	-
	Klebsiella michiganensis	KCTC 1686	GCA_000240325.1	michiganensis	B1	blaOXY-1	+	-	-	-		+	CP003218.1	-	-	-	-	+	CP003218.1	-	-	-	-
	Klebsiella michiganensis	SB4934	GCA_901556995.1	michiganensis	B1	blaOXY-1	+	-	-	-		+	CABEJB010000001.1	-	-	-	-	+	CABEJB010000002.1	-	-	-	-
	Klebsiella michiganensis	CCUG 66515	GCA_009173485.1	michiganensis	B1	blaOXY-1	+	-	-	-		+	VZPD01000029.1	-	-	-	-	+	VZPD01000014.1	-	-	-	-
	Klebsiella michiganensis	DSM 25444	GCA_002925905.1	michiganensis	B1	blaOXY-1	+	-	-	-		+	PRDB01000001.1	-	-	-	-	+	PRDB01000010.1	-	-	-	-
	Klebsiella michiganensis	CRN 27	GCA_013266825.1	michiganensis	B1	blaOXY-1	+	-	-	-		+	JABRVP010000024.1	-	-	-	-	+	JABRVP010000149.1	-	-	-	-
	Klebsiella michiganensis	AS012469	GCA_010590245.1	michiganensis	B1	blaOXY-1	+	-	-	-		+	VLMB01000016.1	-	-	-	-	+	VLMB01000039.1	-	-	-	-
	Klebsiella michiganensis	AS012477	GCA_010590065.1	michiganensis	B1	blaOXY-1	+	-	-	-		+	VLLY01000014.1	-	-	-	-	+	VLLY01000006.1	-	-	-	-
	Klebsiella michiganensis	AS012383	GCA_010592905.1	michiganensis	B1	blaOXY-1	+	-	-	-		+	VLMM01000039.1	-	-	-	-	+	VLMM01000051.1	-	-	-	-
	Klebsiella michiganensis	AS012456	GCA_010590505.1	michiganensis	B1	blaOXY-1	+	-	-	-		+	VLMC01000014.1	-	-	-	-	+	VLMC01000003.1	-	-	-	-
	Klebsiella michiganensis	K1439	GCA_002265195.1	michiganensis	B1	blaOXY-1	+	-	-	-		+	NPHU01000018.1	-	-	-	-	+	NPHU01000001.1	-	-	-	-
	Klebsiella michiganensis	PHS-892	GCA_001028875.1	michiganensis	B1	blaOXY-1	+	-	-	-		+	LDJW01000071.1	-	-	-	-	+	LDJW01000081.1	-	-	-	-
	Klebsiella michiganensis	659_KOXY	GCA_001066805.1	michiganensis	B1	blaOXY-1	+	-	-	-		+	JUYF01000047.1	-	-	-	-	-	-	-	-	-	-
	Klebsiella michiganensis	KMISG1	GCA_003598595.1	michiganensis	B1	blaOXY-1	+	-	-	-		+	QVNS01000047.1	-	-	-	-	+	QVNS01000001.1	-	-	-	-
	Klebsiella michiganensis	P049A W	GCA_008120305.1	michiganensis	B1	blaOXY-1	-	-	-	-		-	-	-	-	-	-	+	QFUG01000040.1	-	-	-	-
	Klebsiella michiganensis	KONIH10	GCA_002918665.1	michiganensis	B1	blaOXY-1	+	-	-	-		+	PQKO01000034.1	-	-	-	-	+	PQKO01000014.1	-	-	-	-
	Klebsiella michiganensis	PHS-890	GCA_001028885.1	michiganensis	B1	blaOXY-1	+	-	-	-		+	LDJV01000051.1	-	-	-	-	+	LDJV01000025.1	-	-	-	-
	Klebsiella michiganensis	XP-B1	GCA_003590255.1	michiganensis	B1	blaOXY-1	+	-	-	-		+	LFZL01000020.1	-	-	-	-	+	LFZL01000007.1	-	-	-	-
	Klebsiella michiganensis	T0101B.F-25	GCA_008121175.1	michiganensis	B1	blaOXY-1	+	-	-	-		+	QYNS01000017.1	-	-	-	-	+	QYNS01000001.1	-	-	-	-
	Klebsiella michiganensis	R8A	GCA_000735215.1	michiganensis	B1	blaOXY-1	+	-	-	-		+	JNCH01000013.1	-	-	-	-	+	JNCH01000017.1	-	-	-	-
	Klebsiella michiganensis	DPB_3	GCA_002192755.1	michiganensis	B1	blaOXY-1	+	-	-	-		+	MTLK01000061.1	-	-	-	-	+	MTLK01000202.1	-	-	-	-
	Klebsiella michiganensis	793_KOXY	GCA_001077175.1	michiganensis	B1	blaOXY-1	+	-	-	-		+	JUSQ01000091.1	-	-	-	-	+	JUSQ01000063.1	-	-	-	-
	Klebsiella michiganensis	SCKM020008	GCA_002852935.1	michiganensis	B1	blaOXY-1	-	-	-	-		-	-	-	-	-	-	+	NWEF01000023.1	-	-	-	-
	Klebsiella michiganensis	97_38	GCA_001945455.1	michiganensis	B1	blaOXY-1	+	-	-	-		+	MPJB01000023.1	-	-	-	-	+	MPJB01000049.1	-	-	-	-
	Klebsiella michiganensis	MGH175	GCA_002152315.1	michiganensis	B1	blaOXY-1	+	-	-	-		-(+)	-	-	-	-	-	+	NGSM01000001.1	-	-	-	-
	Klebsiella michiganensis	GY84G39	GCA_001038305.1	michiganensis	B1	blaOXY-1	+	-	-	-		+	LDZM01000016.1	-	-	-	-	+	LDZM01000004.1	-	-	-	-
	Klebsiella michiganensis	3T412C	GCA_002119875.1	michiganensis	B1	blaOXY-1	+	-	-	-		+	MPJL01000109.1	-	-	-	-	+	MPJL01000030.1	-	-	-	-
	Klebsiella michiganensis	H1g	GCA_000633235.1	michiganensis	B1	blaOXY-1	+	-	-	-		+	AYMI01000011.1	-	-	-	-	+	AYMI01000016.1	-	-	-	-
	Klebsiella michiganensis	AS012270	GCA_010598605.1	michiganensis	B1	blaOXY-1	+	-	-	-		+	VLNI01000044.1	-	-	-	-	+	VLNI01000002.1	-	-	-	-
	Klebsiella michiganensis	YDC736-2	GCA_002887605.1	michiganensis	B1	blaOXY-1	+	-	-	-		+	PGIL01000019.1	-	-	-	-	+	PGIL01000005.1	-	-	-	-
	Klebsiella michiganensis	YD358	GCA_002887165.1	michiganensis	B1	blaOXY-1	+	-	-	-		+	PGIP01000016.1	-	-	-	-	+	PGIP01000041.1	-	-	-	-
	Klebsiella michiganensis	SB9	GCA_901553745.1	michiganensis	B1	blaOXY-1	+	-	-	-		+	CABEJA010000008.1	-	-	-	-	+	CABEJA010000048.1	-	-	-	-
	Klebsiella michiganensis	345_KOXY	GCA_001056445.1	michiganensis	B1	blaOXY-1	+	-	-	-		+	JVKS01000387.1	-	-	-	-	+	JVKS01000044.1	-	-	-	-
	Klebsiella michiganensis	1085_KOXY	GCA_001053845.1	michiganensis	B1	blaOXY-1	+	-	-	-		-	-	-	-	-	-	+	JWDM01000264.1	-	-	-	-
	Klebsiella michiganensis	1082_KOXY	GCA_001052045.1	michiganensis	B1	blaOXY-1	+	-	-	-		-	-	-	-	-	-	+	JWDP01000096.1	-	-	-	-
	Klebsiella michiganensis	1084_KOXY	GCA_001052785.1	michiganensis	B1	blaOXY-1	+	-	-	-		-	-	-	-	-	-	+	JWDN01000100.1	-	-	-	-
	Klebsiella michiganensis	AS012446	GCA_010590665.1	michiganensis	B1	blaOXY-1	+	-	-	-		+	VLME01000011.1	-	-	-	-	+	VLME01000002.1	-	-	-	-
	Klebsiella michiganensis	Kox37	GCA_004156315.1	michiganensis	B1	blaOXY-1	+	-	-	-		+	RZJS01000019.1	-	-	-	-	+	RZJS01000002.1	-	-	-	-
	Klebsiella michiganensis	CH2	GCA_001006545.1	michiganensis	B1	blaOXY-1	+	-	-	-		-	-	-	-	-	-	+	JSWW01000013.1	-	-	-	-
	Klebsiella michiganensis	P095L Y	GCA_008120085.1	michiganensis	B1	blaOXY-1	+	-	-	-		+	QFTT01000021.1	-	-	-	-	+	QFTT01000020.1	-	-	-	-
	Klebsiella michiganensis	AS012494	GCA_010588125.1	michiganensis	B1	blaOXY-1	+	-	-	-		+	VLLT01000016.1	-	-	-	-	+	VLLT01000001.1	-	-	-	-
	Klebsiella michiganensis	1081_KOXY	GCA_001052035.1	michiganensis	B1	blaOXY-1	+	-	-	-		-	-	-	-	-	-	+	JWDQ01000137.1	-	-	-	-
	Klebsiella michiganensis	CH5	GCA_001051455.1	michiganensis	B1	blaOXY-1	+	-	-	-		-	-	-	-	-	-	+	LFUC01000020.1	-	-	-	-
	Klebsiella michiganensis	MGH 41	GCA_000567705.1	michiganensis	B1	blaOXY-1	+	-	-	-		-(+)	-	-	-	-	-	+	KK036954.1	-	-	-	-
	Klebsiella michiganensis	MGH87	GCA_001030755.1	michiganensis	B1	blaOXY-1	+	-	-	-		-(+)	-	-	-	-	-	+	KQ088023.1	-	-	-	-
	Klebsiella michiganensis	JH07	GCA_013074375.1	michiganensis	B1	blaOXY-1	+	-	-	-		+	JABANY010000027.1	-	-	-	-	+	JABANY010000003.1	-	-	-	-
	Klebsiella michiganensis	AR375	GCA_003074075.1	michiganensis	B1	blaOXY-1	+	-	-	-		+	CP029141.1	-	-	-	-	+	CP029141.1	-	-	-	-
	Klebsiella michiganensis	2654	GCA_003011775.1	michiganensis	B1	blaOXY-1	+	-	-	-		+	PXUF01000023.1	-	-	-	-	+	PXUF01000001.1	-	-	-	-
	Klebsiella michiganensis	IS1015-72	GCA_003402095.1	michiganensis	B1	blaOXY-1	+	-	-	-		+	QDDS01000019.1	-	-	-	-	+	QDDS01000023.1	-	-	-	-
	Klebsiella michiganensis	KNU07	GCA_007106885.1	michiganensis	B1	blaOXY-1	+	-	-	-		+	CP041515.1	-	-	-	-	+	CP041515.1	-	-	-	-
	Klebsiella michiganensis	UCD-JA29	GCA_001583485.1	michiganensis	B1	blaOXY-1	+	-	-	-		+	LQHH01000022.1	-	-	-	-	+	LQHH01000002.1	-	-	-	-
	Klebsiella michiganensis	Biosolid 38	GCA_011290665.1	michiganensis	B1	blaOXY-1	+	-	-	+		+	JAANYV010000001.1	-	-	-	-	+	JAANYV010000001.1	-	-	-	-
	Klebsiella michiganensis	FDAARGOS_647	GCA_008693565.1	michiganensis	B1	blaOXY-1	+	-	-	+		+	CP044109.1	-	-	-	-	+	CP044109.1	-	-	-	-
	Klebsiella michiganensis	1113_KOXY	GCA_001053875.1	michiganensis	B1	blaOXY-1	+	-	-	+		+	JWCT01000111.1	-	-	-	-	+	JWCT01000091.1	-	-	-	-
	Klebsiella michiganensis	CAV1755	GCA_001938605.1	michiganensis	B1	blaOXY-1	+	-	-	+		+	MRWY01000003.1	-	-	-	-	+	MRWY01000003.1	-	-	-	-
X	Klebsiella oxytoca	NCTC8167	GCA_900451325.1	michiganensis	B1	blaOXY-1	+	-	-	-		+	UGJV01000001.1	-	-	-	-	+	UGJV01000001.1	-	-	-	-
X	Klebsiella oxytoca	KONIH4	GCA_002906395.1	michiganensis	B1	blaOXY-1	+	-	-	-		+	CP026269.1	-	-	-	-	+	CP026269.1	-	-	-	-
X	Klebsiella oxytoca	KONIH1	GCA_000714655.1	michiganensis	B1	blaOXY-1	+	-	-	-		+	CP008788.1	-	-	-	-	+	CP008788.1	-	-	-	-
X	Klebsiella oxytoca	AR_0028	GCA_002947505.1	michiganensis	B1	blaOXY-1	+	-	-	-		+	CP026715.1	-	-	-	-	+	CP026715.1	-	-	-	-
X	Klebsiella oxytoca	CAV1752	GCA_001970835.1	michiganensis	B1	blaOXY-1	+	-	-	-		+	CP018362.1	-	-	-	-	+	CP018362.1	-	-	-	-
X	Klebsiella oxytoca	TDB-1	GCA_002111445.1	michiganensis	B1	blaOXY-1	+	-	-	-		+	JAKW01000015.1	-	-	-	-	+	JAKW01000015.1	-	-	-	-
X	Klebsiella oxytoca	2880STDY5682809	GCA_900083635.1	michiganensis	B1	blaOXY-1	+	-	-	-		+	FKYS01000017.1	-	-	-	-	+	FKYS01000004.1	-	-	-	-
X	Klebsiella oxytoca	KONIH9	GCA_002919625.1	michiganensis	B1	blaOXY-1	+	-	-	-		+	PQKQ01000019.1	-	-	-	-	+	PQKQ01000002.1	-	-	-	-
X	Klebsiella oxytoca	KONIH6	GCA_002918695.1	michiganensis	B1	blaOXY-1	+	-	-	-		+	PQKP01000015.1	-	-	-	-	+	PQKP01000004.1	-	-	-	-
X	Klebsiella oxytoca	KONIH3	GCA_002918655.1	michiganensis	B1	blaOXY-1	+	-	-	-		+	PQKL01000020.1	-	-	-	-	+	PQKL01000004.1	-	-	-	-
X	Klebsiella oxytoca	KONIH5	GCA_002906435.1	michiganensis	B1	blaOXY-1	+	-	-	-		+	CP026275.1	-	-	-	-	+	CP026275.1	-	-	-	-
X	Klebsiella oxytoca	2880STDY5682653	GCA_900083805.1	michiganensis	B1	blaOXY-1	+	-	-	-		+	FKZD01000014.1	-	-	-	-	+	FKZD01000003.1	-	-	-	-
X	Klebsiella oxytoca	2880STDY5682693	GCA_900083835.1	michiganensis	B1	blaOXY-1	+	-	-	-		+	FKYO01000014.1	-	-	-	-	+	FKYO01000003.1	-	-	-	-
X	Klebsiella oxytoca	KONIH8	GCA_002918635.1	michiganensis	B1	blaOXY-1	+	-	-	-		+	PQKN01000019.1	-	-	-	-	+	PQKN01000002.1	-	-	-	-
X	Klebsiella oxytoca	KONIH7	GCA_002919605.1	michiganensis	B1	blaOXY-1	+	-	-	-		+	PQKM01000019.1	-	-	-	-	+	PQKM01000001.1	-	-	-	-
X	Klebsiella oxytoca	PBIO727	GCA_902807095.1	michiganensis	B1	blaOXY-1	+	-	-	-		+	CADCYI010000014.1	-	-	-	-	+	CADCYI010000003.1	-	-	-	-
X	Klebsiella oxytoca	2880STDY5682571	GCA_900083825.1	michiganensis	B1	blaOXY-1	+	-	-	-		+	FKZR01000015.1	-	-	-	-	+	FKZR01000004.1	-	-	-	-
X	Klebsiella oxytoca	KCRI-567C	GCA_900407255.1	michiganensis	B1	blaOXY-1	+	-	-	-		+	OVED01000019.1	-	-	-	-	+	OVED01000021.1	-	-	-	-
X	Klebsiella oxytoca	2880STDY5682470	GCA_900083885.1	michiganensis	B1	blaOXY-1	+	-	-	-		+	FKYQ01000018.1	-	-	-	-	+	FKYQ01000002.1	-	-	-	-
X	Klebsiella oxytoca	KONIH2	GCA_002906415.1	michiganensis	B1	blaOXY-1	+	-	-	-		-(+)	-	-	-	-	-	+	CP026285.1	-	-	-	-
X	Klebsiella oxytoca	2880STDY5682598	GCA_900083915.1	michiganensis	B1	blaOXY-1	+	-	-	-		+	FKZY01000017.1	-	-	-	-	+	FKZY01000007.1	-	-	-	-
X	Klebsiella oxytoca	2880STDY5682446	GCA_900083575.1	michiganensis	B1	blaOXY-1	+	-	-	-		+	FKZM01000016.1	-	-	-	-	+	FKZM01000030.1	-	-	-	-
X	Klebsiella oxytoca	UBA7463	GCA_002477295.1	michiganensis	B1	blaOXY-1	+	-	-	-		+	DLPH01000086.1	-	-	-	-	+	DLPH01000139.1	-	-	-	-
X	Klebsiella oxytoca	AR_0147	GCA_002072655.1	michiganensis	B1	blaOXY-1	+	-	-	+		+	CP020358.1	-	-	-	-	+	CP020358.1	-	-	-	-
X	Klebsiella oxytoca	CAV1374	GCA_001022195.1	michiganensis	B1	blaOXY-1	+	-	-	+		+	CP011636.1	-	-	-	-	+	CP011636.1	-	-	-	-
X	Klebsiella oxytoca	NCTC10261	GCA_900451945.1	michiganensis	B1	blaOXY-1	+	-	-	+		+	UGMJ01000003.1	-	-	-	-	+	UGMJ01000001.1	-	-	-	-
X	Klebsiella oxytoca	K3678	GCA_002265085.1	michiganensis	B1	blaOXY-1	-	-	-	+		-	-	-	-	-	-	-	-	-	-	+	NPHT01000007.1
	Klebsiella michiganensis	BD177	GCA_010093005.1	michiganensis	B2	blaOXY-1	+	-	-	-	oxy1 but in B2	+	CP048108.1	-	-	-	-	+	CP048108.1	-	-	-	-
	Klebsiella michiganensis	1305118	GCA_009825595.1	michiganensis	B2	blaOXY-1	+	-	-	-	oxy1 but in B2	+	WUMF01000013.1	-	-	-	-	+	WUMF01000005.1	-	-	-	-
X	Klebsiella grimontii	SB6409	GCA_902158575.1	pasteurii	B2	blaOXY-4	-	-	+	-		-	-	-	-	-	-	-	-	-	-	-	-
X	Klebsiella grimontii	SB6410	GCA_902158545.1	pasteurii	B2	blaOXY-4	-	-	+	-		-	-	-	-	-	-	-	-	-	-	-	-
X	Klebsiella grimontii	SB6417	GCA_902158695.1	pasteurii	B2	blaOXY-4	-	-	+	+		-	-	-	-	+	CABGHE010000005.1	-	-	-	-	-	-
X	Klebsiella grimontii	SB3355	GCA_901563825.1	pasteurii	B2	blaOXY-4	-	-	+	+		-	-	-	-	-	-	-	-	-	-	-	-
X	Klebsiella grimontii	SB6416	GCA_902158665.1	pasteurii	B2	blaOXY-4	-	-	+	+		-	-	-	-	+	CABGGR010000002.1	-	-	-	-	-	-
X	Klebsiella grimontii	SB6423	GCA_902158705.1	pasteurii	B2	blaOXY-4	-	-	+	+		-	-	-	-	+	CABGHB010000002.1	-	-	-	-	-	-
X	Klebsiella grimontii	SB6420	GCA_902158645.1	pasteurii	B2	blaOXY-4	-	-	+	+		-	-	-	-	+	CABGGY010000002.1	-	-	-	-	-	-
X	Klebsiella grimontii	SB6414	GCA_902158655.1	pasteurii	B2	blaOXY-4	-	-	+	+		-	-	-	-	+	CABGHA010000027.1	-	-	-	-	-	-
X	Klebsiella grimontii	SB6412	GCA_902158725.1	pasteurii	B2	blaOXY-4	-	-	+	+		-	-	-	-	+	CABGHC010000022.1	-	-	-	-	-	-
X	Klebsiella grimontii	SB6415	GCA_902158635.1	pasteurii	B2	blaOXY-4	-	-	+	+		-	-	-	-	+	CABGGT010000004.1	-	-	-	-	-	-
X	Klebsiella grimontii	SB6424	GCA_902158685.1	pasteurii	B2	blaOXY-4	-	-	+	+		-	-	-	-	+	CABGGX010000003.1	-	-	-	-	-	-
X	Klebsiella grimontii	SB6407	GCA_902158585.1	pasteurii	B2	blaOXY-4	-	-	+	+		-	-	-	-	+	CABGHD010000003.1	-	-	-	-	-	-
X	Klebsiella michiganensis	D51	GCA_002856295.1	pasteurii	B2	blaOXY-4	-	-	+	+		-	-	-	-	-	-	-	-	-	-	-	-
X	Klebsiella michiganensis	10-5250	GCA_000247915.1	pasteurii	B2	blaOXY-4	-	-	+	+		-	-	-	-	-	-	-	-	-	-	-	-
X	Klebsiella michiganensis	ARO112	GCA_009757395.1	pasteurii	B2	blaOXY-4	-	-	+	+		-	-	-	-	+	WMDR01000020.1	-	-	-	-	-	-
X	Klebsiella michiganensis	628_KOXY	GCA_001065705.1	pasteurii	B2	blaOXY-4	-	-	+	+		-	-	-	-	+	JUZM01000195.1	-	-	-	-	-	-
X	Klebsiella michiganensis	PO2731	GCA_002186735.1	pasteurii	B2	blaOXY-4	-	-	+	+		-	-	-	-	+	NFVT01000049.1	-	-	-	-	-	-
X	Klebsiella michiganensis	625_KOXY	GCA_001057685.1	pasteurii	B2	blaOXY-4	-	-	+	+		-	-	-	-	+	JUZP01000216.1	-	-	-	-	-	-
X	Klebsiella michiganensis	CRN 17	GCA_013266985.1	pasteurii	B2	blaOXY-4	-	-	+	+		-	-	-	-	+	JABRVI010000054.1	-	-	-	-	-	-
X	Klebsiella oxytoca	SPARK1531C2	GCA_902158675.1	pasteurii	B2	blaOXY-4	-	-	+	+		-	-	-	-	+	CABGGZ010000013.1	-	-	-	-	-	-
	Klebsiella grimontii	SS141	GCA_004104525.2	grimontii	B2	blaOXY-6	-	+	-	+		-	-	+	CP044527.1	-	-	-	-	-	-	-	-
	Klebsiella grimontii	WCHKG020121	GCA_003261555.1	grimontii	B2	blaOXY-6	-	+	-	+		-	-	+	QBDY01000047.1	-	-	-	-	-	-	-	-
	Klebsiella grimontii	P079F P	GCA_008120915.1	grimontii	B2	blaOXY-6	-	+	-	+		-	-	+	QFVK01000022.1	-	-	-	-	-	-	-	-
	Klebsiella grimontii	P038I	GCA_008120465.1	grimontii	B2	blaOXY-6	-	+	-	+		-	-	+	QFVM01000021.1	-	-	-	-	-	-	-	-
	Klebsiella grimontii	2017H2G1	GCA_004343645.1	grimontii	B2	blaOXY-6	-	+	-	+		-	-	+	SKCA01000013.1	-	-	-	-	-	-	-	-
	Klebsiella grimontii	P043G P	GCA_008120425.1	grimontii	B2	blaOXY-6	-	+	-	+		-	-	+	QFVL01000023.1	-	-	-	-	-	-	-	-
	Klebsiella grimontii	K1	GCA_008364425.1	grimontii	B2	blaOXY-6	-	-	-	+		-	-	-	-	-	-	-	-	-	-	-	-
X	Klebsiella michiganensis	AACKY	GCA_003205795.1	grimontii	B2	blaOXY-6	-	-	-	-		-	-	-	-	-	-	-	-	-	-	-	-
X	Klebsiella michiganensis	1169_SBOY	GCA_001060405.1	grimontii	B2	blaOXY-6	-	+	-	+		-	-	+	JWAM01000320.1	-	-	-	-	-	-	-	-
X	Klebsiella michiganensis	371_KOXY	GCA_001054995.1	grimontii	B2	blaOXY-6	-	+	-	+		-	-	+	JVJS01000066.1	-	-	-	-	-	-	-	-
X	Klebsiella michiganensis	397_KOXY	GCA_001072735.1	grimontii	B2	blaOXY-6	-	+	-	+		-	-	+	JVIT01000080.1	-	-	-	-	-	-	-	-
X	Klebsiella michiganensis	375_KOXY	GCA_001070955.1	grimontii	B2	blaOXY-6	-	+	-	+		-	-	+	JVJO01000251.1	-	-	-	-	-	-	-	-
X	Klebsiella michiganensis	452_SSON	GCA_001076805.1	grimontii	B2	blaOXY-6	-	+	-	+		-	-	+	JVGO01000067.1	-	-	-	-	-	-	-	-
X	Klebsiella michiganensis	1154_KOXY	GCA_001052825.1	grimontii	B2	blaOXY-6	-	+	-	+		-	-	+	JWBC01000021.1	-	-	-	-	-	-	-	-
X	Klebsiella michiganensis	1037_KOXY	GCA_001053665.1	grimontii	B2	blaOXY-6	-	+	-	+		-	-	+	JWFG01000094.1	-	-	-	-	-	-	-	-
X	Klebsiella michiganensis	649_KOXY	GCA_001066775.1	grimontii	B2	blaOXY-6	-	+	-	+		-	-	+	JUYQ01000212.1	-	-	-	-	-	-	-	-
X	Klebsiella michiganensis	636_KOXY	GCA_001065765.1	grimontii	B2	blaOXY-6	-	+	-	+		-	-	+	JUZE01000012.1	-	-	-	-	-	-	-	-
X	Klebsiella michiganensis	M5al	GCA_001633115.1	grimontii	B2	blaOXY-6	-	+	-	+		-	-	+	LWKU01000001.1	-	-	-	-	-	-	-	-
X	Klebsiella michiganensis	M5al_GCA_000308735	GCA_000308735.2	grimontii	B2	blaOXY-6	-	+	-	+		-	-	+	AMPJ01000062.1	-	-	-	-	-	-	-	-
X	Klebsiella michiganensis	D14	GCA_002856195.1	grimontii	B2	blaOXY-6	-	+	-	+		-	-	+	PICF01000019.1	-	-	-	-	-	-	-	-
X	Klebsiella michiganensis	SA2	GCA_000733495.1	grimontii	B2	blaOXY-6	-	+	-	+		-	-	+	JNFT01000003.1	-	-	-	-	-	-	-	-
X	Klebsiella michiganensis	SA2_GCA_000427015	GCA_000427015.1	grimontii	B2	blaOXY-6	-	+	-	+		-	-	+	ATNG01000016.1	-	-	-	-	-	-	-	-
X	Klebsiella michiganensis	MGYG-HGUT-00093	GCA_902363155.1	grimontii	B2	blaOXY-6	-	+	-	+		-	-	+	CABIZC010000012.1	-	-	-	-	-	-	-	-
X	Klebsiella michiganensis	409_KOXY	GCA_001072835.1	grimontii	B2	blaOXY-6	-	+	-	+		-	-	+	JVIH01000578.1	-	-	-	-	-	-	-	-
X	Klebsiella oxytoca	NCTC11683	GCA_900451335.1	grimontii	B2	blaOXY-6	-	+	-	-		-	-	+	UGJQ01000002.1	-	-	-	-	-	-	-	-
X	Klebsiella oxytoca	NCTC9146	GCA_901542455.1	grimontii	B2	blaOXY-6	-	+	-	+		-	-	+	LR594038.1	-	-	-	-	-	-	-	-
X	Klebsiella oxytoca	1148_KOXY	GCA_001052235.1	grimontii	B2	blaOXY-6	-	+	-	+		-	-	+	JWBI01000128.1	-	-	-	-	-	-	-	-
X	Klebsiella oxytoca	H6	GCA_003417005.1	grimontii	B2	blaOXY-6	-	+	-	+		-	-	+	QDDU01000025.1	-	-	-	-	-	-	-	-
X	Klebsiella oxytoca	SN1015-66	GCA_003416995.1	grimontii	B2	blaOXY-6	-	+	-	+		-	-	+	QDDT01000015.1	-	-	-	-	-	-	-	-
X	Klebsiella oxytoca	H4	GCA_003417035.1	grimontii	B2	blaOXY-6	-	+	-	+		-	-	+	QDDW01000022.1	-	-	-	-	-	-	-	-
X	Klebsiella oxytoca	JKo3	GCA_001548355.1	grimontii	B2	blaOXY-6	-	+	-	+		-	-	+	AP014951.1	-	-	-	-	-	-	-	-
X	Klebsiella oxytoca	4928STDY7071417	GCA_902160375.1	grimontii	B2	blaOXY-6	-	+	-	+		-	-	+	CABGNL010000019.1	-	-	-	-	-	-	-	-
X	Klebsiella oxytoca	4928STDY7071416	GCA_902160405.1	grimontii	B2	blaOXY-6	-	+	-	+		-	-	+	CABGNO010000015.1	-	-	-	-	-	-	-	-
X	Klebsiella oxytoca	06D021	GCA_900200035.1	grimontii	B2	blaOXY-6	-	+	-	+		-	-	+	FZTC01000006.1	-	-	-	-	-	-	-	-
X	Klebsiella oxytoca	2880STDY5682622	GCA_900083605.1	grimontii	B2	blaOXY-6	-	+	-	+		-	-	+	FLAB01000023.1	-	-	-	-	-	-	-	-
X	Klebsiella oxytoca	NK-1	GCA_003339485.1	grimontii	B2	blaOXY-6	-	+	-	+		-	-	+	QPKC01000022.1	-	-	-	-	-	-	-	-
X	Klebsiella oxytoca	2880STDY5682505	GCA_900083595.1	grimontii	B2	blaOXY-6	-	+	-	+		-	-	+	FKZP01000014.1	-	-	-	-	-	-	-	-
X	Klebsiella oxytoca	DSM 29614	GCA_002080105.1	grimontii	B2	blaOXY-6	-	+	-	+		-	-	+	MKCU01000022.1	-	-	-	-	-	-	-	-
X	Klebsiella michiganensis	SB3356	GCA_901563875.1	Klebsiella spallanzanii	A	blaOXY-3	-	-	-	-	oxy3 but in A	-	-	-	-	-	-	-	-	-	-	-	-
X	Klebsiella michiganensis	SB6411	GCA_902158555.1	Klebsiella spallanzanii	A	blaOXY-3	-	-	-	-	oxy3 but in A	-	-	-	-	-	-	-	-	-	-	-	-
X	Klebsiella michiganensis	SB6408	GCA_902158595.1	Klebsiella spallanzanii	A	blaOXY-3	-	-	-	-	oxy3 but in A	-	-	-	-	-	-	-	-	-	-	-	-
X	Klebsiella michiganensis	SB6419	GCA_902158565.1	Klebsiella spallanzanii	A	blaOXY-3	-	-	-	-	oxy3 but in A	-	-	-	-	-	-	-	-	-	-	-	-
X	Klebsiella michiganensis	RC10	GCA_000963575.1	x	Outer-Group	No match	-	-	-	-		-	-	-	-	-	-	-	-	-	-	-	-
X	Klebsiella oxytoca	k223	GCF_900084685.1	x	Outer-Group	No match	-	-	-	-		-	-	-	-	-	-	-	-	-	-	-	-
X	Klebsiella oxytoca	k684	GCF_900084925.1	x	Outer-Group	No match	-	-	-	-		-	-	-	-	-	-	-	-	-	-	-	-
X	Klebsiella oxytoca	k142b	GCF_900084675.1	x	Outer-Group	No match	-	-	-	-		-	-	-	-	-	-	-	-	-	-	-	-
X	Klebsiella oxytoca	2880STDY5682468	GCF_900083665.1	x	Outer-Group	No match	-	-	-	-		-	-	-	-	-	-	-	-	-	-	-	-
X	Klebsiella oxytoca	NCTC11686	GCF_900451275.1	x	Outer-Group	No match	-	-	-	-		-	-	-	-	-	-	-	-	-	-	-	-
X	Klebsiella oxytoca	2880STDY5682602	GCF_900084005.1	x	Outer-Group	No match	-	-	-	-		-	-	-	-	-	-	-	-	-	-	-	-
X	Klebsiella oxytoca	k547	GCF_900085055.1	x	Outer-Group	No match	-	-	-	-		-	-	-	-	-	-	-	-	-	-	-	-
X	Klebsiella oxytoca	PBIO703	GCF_902807195.1	x	Outer-Group	No match	-	-	-	-		-	-	-	-	-	-	-	-	-	-	-	-
X	Klebsiella oxytoca	PBIO708	GCA_902807145.1	x	Outer-Group	No match	-	-	-	-		-	-	-	-	-	-	-	-	-	-	-	-
X	Klebsiella oxytoca	PBIO713	GCA_902807185.1	x	Outer-Group	No match	-	-	-	-		-	-	-	-	-	-	-	-	-	-	-	-
X	Klebsiella oxytoca	2880STDY5682790	GCF_900083845.1	x	Outer-Group	No match	-	-	-	-		-	-	-	-	-	-	-	-	-	-	-	-
X	Klebsiella oxytoca	2880STDY5682691	GCA_900083925.1	x	Outer-Group	No match	-	-	-	-		-	-	-	-	-	-	-	-	-	-	-	-
X	Klebsiella oxytoca	2880STDY5682666	GCA_900083935.1	x	Outer-Group	No match	-	-	-	-		-	-	-	-	-	-	-	-	-	-	-	-
X	Klebsiella oxytoca	2880STDY5682802	GCF_900083755.1	x	Outer-Group	No match	-	-	-	-		-	-	-	-	-	-	-	-	-	-	-	-
X	Klebsiella oxytoca	2880STDY5682488	GCF_900083685.1	x	Outer-Group	No match	-	-	-	-		-	-	-	-	-	-	-	-	-	-	-	-
X	Klebsiella oxytoca	67	GCA_003201885.1	x	Outer-Group	No match	-	-	-	-		-	-	-	-	-	-	-	-	-	-	-	-
X	Klebsiella oxytoca	P620	GCA_009707385.1	x	Outer-Group	No match	-	-	-	-		-	-	-	-	-	-	-	-	-	-	-	-
	K. huaxiensis	WCHKl090001	GCA_003261575.2	x	Outer-Group	blaOXY-8	-	-	-	-		-	-	-	-	-	-	-	-	-	-	-	-
	K. huaxiensis	SB6421	GCA_902158625.1	x	Outer-Group	blaOXY-8	-	-	-	-		-	-	-	-	-	-	-	-	-	-	-	-
	K. huaxiensis	SB6422	GCA_902158605.1	x	Outer-Group	blaOXY-8	-	-	-	-		-	-	-	-	-	-	-	-	-	-	-	-
	other Klebsiella/Raoultella species used as out-group and reference strains
	R. terrigena	NCTC13098	GCA_900631595.1	x	Outer-Group	No match	-	-	-	-		-	-	-	-	-	-	-	-	-	-	-	-
	R. terrigena	NCTC13038	GCA_900706855.1	x	Outer-Group	No match	-	-	-	-		-	-	-	-	-	-	-	-	-	-	-	-
	R. terrigena	JH01	GCA_012029655.1	x	Outer-Group	No match	-	-	-	-		-	-	-	-	-	-	-	-	-	-	-	-
	R. planticola	GODA	GCA_002906195.1	x	Outer-Group	No match	-	-	-	-		-	-	-	-	-	-	-	-	-	-	-	-
	R. planticola	FDAARGOS_64	GCA_000783935.2	x	Outer-Group	No match	-	-	-	-		-	-	-	-	-	-	-	-	-	-	-	-
	R. planticola	S25	GCA_008694045.1	x	Outer-Group	No match	-	-	-	-		-	-	-	-	-	-	-	-	-	-	-	-
	R. ornithinolytica	23	GCA_010365445.1	x	Outer-Group	No match	-	-	-	-		-	-	-	-	-	-	-	-	-	-	-	-
X	R. ornithinolytica	WLK218	GCA_005165545.1	R. terrigena	Outer-Group	No match	-	-	-	-		-	-	-	-	-	-	-	-	-	-	-	-
	R. ornithinolytica	MG	GCA_001866535.2	x	Outer-Group	No match	-	-	-	-		-	-	-	-	-	-	-	-	-	-	-	-
	R. ornithinolytica	WM1	GCA_011149255.1	x	Outer-Group	No match	-	-	-	-		-	-	-	-	-	-	-	-	-	-	-	-
	K. variicola	DSM 15968	GCA_000828055.2	x	Outer-Group	No match	-	-	-	-		-	-	-	-	-	-	-	-	-	-	-	-
	K. variicola	X39	GCA_003429625.1	x	Outer-Group	No match	-	-	-	-		-	-	-	-	-	-	-	-	-	-	-	-
	K. variicola	342	GCA_000019565.1	x	Outer-Group	No match	-	-	-	-		-	-	-	-	-	-	-	-	-	-	-	-
	K. pneumoniae subsp. pneumoniae	FDAARGOS_775	GCA_006364295.1	x	Outer-Group	No match	-	-	-	-		-	-	-	-	-	-	-	-	-	-	-	-
	K. pneumoniae subsp. pneumoniae	QD23	GCA_011045595.1	x	Outer-Group	No match	-	-	-	-		-	-	-	-	-	-	-	-	-	-	-	-
	K. pneumoniae subsp. pneumoniae	P1428	GCA_002761315.1	x	Outer-Group	No match	-	-	-	-		-	-	-	-	-	-	-	-	-	-	-	-
	K. quasipneumoniae subsp. quasipneumoniae	ATCC 700603	GCA_001596075.2	x	Outer-Group	No match	-	-	-	-		-	-	-	-	-	-	-	-	-	-	-	-
	K. quasipneumoniae subsp. quasipneumoniae	A708	GCA_008807175.1	x	Outer-Group	No match	-	-	-	-		-	-	-	-	-	-	-	-	-	-	-	-
	K. quasipneumoniae subsp. quasipneumoniae	SNI47	GCA_009002435.1	x	Outer-Group	No match	-	-	-	-		-	-	-	-	-	-	-	-	-	-	-	-
	K. aerogenes	G7	GCA_001571545.2	x	Outer-Group	No match	-	-	-	-		-	-	-	-	-	-	-	-	-	-	-	-
	K. aerogenes	FDAARGOS_152	GCA_001559215.2	x	Outer-Group	No match	-	-	-	-		-	-	-	-	-	-	-	-	-	-	-	-
	K. aerogenes	AR_0009	GCA_002796525.1	x	Outer-Group	No match	-	-	-	-		-	-	-	-	-	-	-	-	-	-	-	-
	K. aerogenes	FDAARGOS_327	GCA_003546885.1	x	Outer-Group	No match	-	-	-	-		-	-	-	-	-	-	-	-	-	-	-	-
X	K. aerogenes	NCTC9644	GCA_900636315.1	K. pneumoniae subsp. pneumoniae	Outer-Group	No match	-	-	-	-		-	-	-	-	-	-	-	-	-	-	-	-

## Sheet: Sheet2
	Klebsiella michiganensis	A2	GCA_002856265.1	michiganensis	B1	blaOXY-1	+	-	-	-		-	-	-	-	-	-	+	PIET01000613.1	-	-	-	-
	Klebsiella michiganensis	K3678	GCA_004102625.1	michiganensis	B1	blaOXY-1	-	-	-	-		-	-	-	-	-	-	+	CP035214.1	-	-	-	-
	Klebsiella michiganensis	P049A W	GCA_008120305.1	michiganensis	B1	blaOXY-1	-	-	-	-		-	-	-	-	-	-	+	QFUG01000040.1	-	-	-	-
	Klebsiella michiganensis	SCKM020008	GCA_002852935.1	michiganensis	B1	blaOXY-1	-	-	-	-		-	-	-	-	-	-	+	NWEF01000023.1	-	-	-	-
	Klebsiella michiganensis	1085_KOXY	GCA_001053845.1	michiganensis	B1	blaOXY-1	+	-	-	-		-	-	-	-	-	-	+	JWDM01000264.1	-	-	-	-
	Klebsiella michiganensis	1082_KOXY	GCA_001052045.1	michiganensis	B1	blaOXY-1	+	-	-	-		-	-	-	-	-	-	+	JWDP01000096.1	-	-	-	-
	Klebsiella michiganensis	1084_KOXY	GCA_001052785.1	michiganensis	B1	blaOXY-1	+	-	-	-		-	-	-	-	-	-	+	JWDN01000100.1	-	-	-	-
	Klebsiella michiganensis	CH2	GCA_001006545.1	michiganensis	B1	blaOXY-1	+	-	-	-		-	-	-	-	-	-	+	JSWW01000013.1	-	-	-	-
	Klebsiella michiganensis	1081_KOXY	GCA_001052035.1	michiganensis	B1	blaOXY-1	+	-	-	-		-	-	-	-	-	-	+	JWDQ01000137.1	-	-	-	-
	Klebsiella michiganensis	CH5	GCA_001051455.1	michiganensis	B1	blaOXY-1	+	-	-	-		-	-	-	-	-	-	+	LFUC01000020.1	-	-	-	-
x	Klebsiella oxytoca	K3678	GCA_002265085.1	michiganensis	B1	blaOXY-1	-	-	-	+		-	-	-	-	-	-	-	-	-	-	+	NPHT01000007.1
	Klebsiella michiganensis	SB2908	GCA_901563895.1	michiganensis	B (intermediate)	blaOXY-5	+	-	-	+	oxy5	-(+)	-	-	-	-	-	-	-	-	-	-	-
x	Klebsiella oxytoca	KCRI-40	GCA_900407165.1	michiganensis	B (intermediate)	blaOXY-5	+	-	-	-	oxy5	-(+)	-	-	-	-	-	-	-	-	-	-	-
	Klebsiella michiganensis	MGH175	GCA_002152315.1	michiganensis	B1	blaOXY-1	+	-	-	-		-(+)	-	-	-	-	-	+	NGSM01000001.1	-	-	-	-
	Klebsiella michiganensis	MGH 41	GCA_000567705.1	michiganensis	B1	blaOXY-1	+	-	-	-		-(+)	-	-	-	-	-	+	KK036954.1	-	-	-	-
	Klebsiella michiganensis	MGH87	GCA_001030755.1	michiganensis	B1	blaOXY-1	+	-	-	-		-(+)	-	-	-	-	-	+	KQ088023.1	-	-	-	-
x	Klebsiella oxytoca	KONIH2	GCA_002906415.1	michiganensis	B1	blaOXY-1	+	-	-	-		-(+)	-	-	-	-	-	+	CP026285.1	-	-	-	-
	Klebsiella michiganensis	HKOPL1	GCA_000632415.1	michiganensis	A	blaOXY-1	+	-	-	-	oxy1 but in A	+	CP004887.1	-	-	-	-	+	CP004887.1	-	-	-	-
	Klebsiella michiganensis	SDF3	GCA_007097115.1	michiganensis	A	blaOXY-1	+	-	-	+	oxy1 but in A	+	VJXS01000018.1	-	-	-	-	+	VJXS01000001.1	-	-	-	-
	Klebsiella michiganensis	SDG3	GCA_007097185.1	michiganensis	A	blaOXY-1	+	-	-	+	oxy1 but in A	+	VJXT01000017.1	-	-	-	-	+	VJXT01000001.1	-	-	-	-
	Klebsiella michiganensis	337_KOXY	GCA_001056405.1	michiganensis	A	blaOXY-1	+	-	-	+	oxy1 but in A	+	JVLB01000159.1	-	-	-	-	+	JVLB01000062.1	-	-	-	-
	Klebsiella michiganensis	247_KOXY	GCA_001054755.1	michiganensis	A	blaOXY-1	+	-	-	+	oxy1 but in A	+	JVON01000188.1	-	-	-	-	+	JVON01000071.1	-	-	-	-
	Klebsiella michiganensis	Biosolid-27	GCA_013283995.1	michiganensis	A	blaOXY-1	+	-	-	+	oxy1 but in A	+	CP054159.1	-	-	-	-	+	CP054159.1	-	-	-	-
	Klebsiella michiganensis	GEO_33_Up_A	GCA_004024205.1	michiganensis	A	blaOXY-1	+	-	-	+	oxy1 but in A	+	QKPB01000047.1	-	-	-	-	+	QKPB01000033.1	-	-	-	-
x	Klebsiella oxytoca	2880STDY5682563	GCA_900083565.1	michiganensis	A	blaOXY-1	+	-	-	+	oxy1 but in A	+	FLAH01000016.1	-	-	-	-	+	FLAH01000010.1	-	-	-	-
x	Klebsiella oxytoca	2880STDY5682685	GCA_900084035.1	michiganensis	A	blaOXY-1	+	-	-	+	oxy1 but in A	+	FKZF01000017.1	-	-	-	-	+	FKZF01000026.1	-	-	-	-
x	Klebsiella oxytoca	UBA7535	GCA_002479295.1	michiganensis	B (intermediate)	blaOXY-5	+	-	-	-	oxy5	+	DLMN01000018.1	-	-	-	-	-	-	-	-	-	-
x	Klebsiella oxytoca	2880STDY5682512	GCA_900083695.1	michiganensis	B (intermediate)	blaOXY-5	+	-	-	-	oxy5	+	FKZA01000013.1	-	-	-	-	-	-	-	-	-	-
x	Klebsiella oxytoca	SFB9	GCA_902754085.1	michiganensis	B (intermediate)	blaOXY-5	+	-	-	-	oxy5	+	CADDTQ010000005.1	-	-	-	-	-	-	-	-	-	-
	Klebsiella michiganensis	A11	GCA_002856085.1	michiganensis	B (intermediate)	blaOXY-5	+	-	-	-	oxy5	+	PIDS01000074.1	-	-	-	-	-	-	-	-	-	-
	Klebsiella michiganensis	1246_KOXY	GCA_001052525.1	michiganensis	B (intermediate)	blaOXY-5	+	-	-	-	oxy5	+	JVXE01000045.1	-	-	-	-	-	-	-	-	-	-
	Klebsiella michiganensis	GEO_49_Down_A	GCA_004024445.1	michiganensis	B (intermediate)	blaOXY-5	+	-	-	-	oxy5	+	QKOQ01000015.1	-	-	-	-	-	-	-	-	-	-
	Klebsiella michiganensis	MGH176	GCA_002152325.1	michiganensis	B (intermediate)	blaOXY-5	+	-	-	-	oxy5	+	NGSN01000001.1	-	-	-	-	-	-	-	-	-	-
	Klebsiella michiganensis	A202R3B6	GCA_004115315.1	michiganensis	B (intermediate)	blaOXY-5	+	-	-	-	oxy5	+	QKWV01000071.1	-	-	-	-	-	-	-	-	-	-
	Klebsiella michiganensis	SCKM020040	GCA_002853055.1	michiganensis	B (intermediate)	blaOXY-5	+	-	-	-	oxy5	+	NWEL01000021.1	-	-	-	-	-	-	-	-	-	-
	Klebsiella michiganensis	442_KOXY	GCA_001056765.1	michiganensis	B (intermediate)	blaOXY-5	+	-	-	-	oxy5	+	JVGY01000039.1	-	-	-	-	-	-	-	-	-	-
	Klebsiella michiganensis	MGH 27	GCA_000567805.1	michiganensis	B (intermediate)	blaOXY-5	+	-	-	-	oxy5	+	KK036986.1	-	-	-	-	-	-	-	-	-	-
	Klebsiella michiganensis	F107	GCA_009930855.1	michiganensis	B (intermediate)	blaOXY-5	+	-	-	-	oxy5	+	CP024643.1	-	-	-	-	-	-	-	-	-	-
	Klebsiella michiganensis	10-5242	GCA_000247835.1	michiganensis	B (intermediate)	blaOXY-5	+	-	-	-	oxy5	+	JH603153.1	-	-	-	-	-	-	-	-	-	-
	Klebsiella michiganensis	1016942	GCA_003693455.1	michiganensis	B1	blaOXY-1	+	-	-	-		+	RDRD01000106.1	-	-	-	-	+	RDRD01000150.1	-	-	-	-
	Klebsiella michiganensis	D40	GCA_002856965.1	michiganensis	B1	blaOXY-1	+	-	-	-		+	PIDU01000019.1	-	-	-	-	+	PIDU01000084.1	-	-	-	-
	Klebsiella michiganensis	A10	GCA_002856985.1	michiganensis	B1	blaOXY-1	+	-	-	-		+	PIDR01000389.1	-	-	-	-	+	PIDR01000691.1	-	-	-	-
	Klebsiella michiganensis	D1	GCA_002857365.1	michiganensis	B1	blaOXY-1	+	-	-	-		+	PIBX01000007.1	-	-	-	-	+	PIBX01000659.1	-	-	-	-
	Klebsiella michiganensis	K516	GCA_002216835.1	michiganensis	B1	blaOXY-1	+	-	-	-		+	CP022348.1	-	-	-	-	+	CP022348.1	-	-	-	-
	Klebsiella michiganensis	MGYG-HGUT-02351	GCA_902386125.1	michiganensis	B1	blaOXY-1	+	-	-	-		+	CABMHT010000001.1	-	-	-	-	+	CABMHT010000001.1	-	-	-	-
	Klebsiella michiganensis	C52	GCA_008931605.1	michiganensis	B1	blaOXY-1	+	-	-	-		+	CP042545.1	-	-	-	-	+	CP042545.1	-	-	-	-
	Klebsiella michiganensis	E718	GCA_000276705.2	michiganensis	B1	blaOXY-1	+	-	-	-		+	CP003683.1	-	-	-	-	+	CP003683.1	-	-	-	-
	Klebsiella michiganensis	FDAARGOS_66	GCA_000783895.2	michiganensis	B1	blaOXY-1	+	-	-	-		+	JTBQ02000003.1	-	-	-	-	+	JTBQ02000003.1	-	-	-	-
	Klebsiella michiganensis	M1	GCA_000724525.1	michiganensis	B1	blaOXY-1	+	-	-	-		+	CP008841.1	-	-	-	-	+	CP008841.1	-	-	-	-
	Klebsiella michiganensis	K518	GCA_002290285.1	michiganensis	B1	blaOXY-1	+	-	-	-		+	CP023185.1	-	-	-	-	+	CP023185.1	-	-	-	-
	Klebsiella michiganensis	KCTC 1686	GCA_000240325.1	michiganensis	B1	blaOXY-1	+	-	-	-		+	CP003218.1	-	-	-	-	+	CP003218.1	-	-	-	-
	Klebsiella michiganensis	SB4934	GCA_901556995.1	michiganensis	B1	blaOXY-1	+	-	-	-		+	CABEJB010000001.1	-	-	-	-	+	CABEJB010000002.1	-	-	-	-
	Klebsiella michiganensis	CCUG 66515	GCA_009173485.1	michiganensis	B1	blaOXY-1	+	-	-	-		+	VZPD01000029.1	-	-	-	-	+	VZPD01000014.1	-	-	-	-
	Klebsiella michiganensis	DSM 25444	GCA_002925905.1	michiganensis	B1	blaOXY-1	+	-	-	-		+	PRDB01000001.1	-	-	-	-	+	PRDB01000010.1	-	-	-	-
	Klebsiella michiganensis	CRN 27	GCA_013266825.1	michiganensis	B1	blaOXY-1	+	-	-	-		+	JABRVP010000024.1	-	-	-	-	+	JABRVP010000149.1	-	-	-	-
	Klebsiella michiganensis	AS012469	GCA_010590245.1	michiganensis	B1	blaOXY-1	+	-	-	-		+	VLMB01000016.1	-	-	-	-	+	VLMB01000039.1	-	-	-	-
	Klebsiella michiganensis	AS012477	GCA_010590065.1	michiganensis	B1	blaOXY-1	+	-	-	-		+	VLLY01000014.1	-	-	-	-	+	VLLY01000006.1	-	-	-	-
	Klebsiella michiganensis	AS012383	GCA_010592905.1	michiganensis	B1	blaOXY-1	+	-	-	-		+	VLMM01000039.1	-	-	-	-	+	VLMM01000051.1	-	-	-	-
	Klebsiella michiganensis	AS012456	GCA_010590505.1	michiganensis	B1	blaOXY-1	+	-	-	-		+	VLMC01000014.1	-	-	-	-	+	VLMC01000003.1	-	-	-	-
	Klebsiella michiganensis	K1439	GCA_002265195.1	michiganensis	B1	blaOXY-1	+	-	-	-		+	NPHU01000018.1	-	-	-	-	+	NPHU01000001.1	-	-	-	-
	Klebsiella michiganensis	PHS-892	GCA_001028875.1	michiganensis	B1	blaOXY-1	+	-	-	-		+	LDJW01000071.1	-	-	-	-	+	LDJW01000081.1	-	-	-	-
	Klebsiella michiganensis	659_KOXY	GCA_001066805.1	michiganensis	B1	blaOXY-1	+	-	-	-		+	JUYF01000047.1	-	-	-	-	-	-	-	-	-	-
	Klebsiella michiganensis	KMISG1	GCA_003598595.1	michiganensis	B1	blaOXY-1	+	-	-	-		+	QVNS01000047.1	-	-	-	-	+	QVNS01000001.1	-	-	-	-
	Klebsiella michiganensis	KONIH10	GCA_002918665.1	michiganensis	B1	blaOXY-1	+	-	-	-		+	PQKO01000034.1	-	-	-	-	+	PQKO01000014.1	-	-	-	-
	Klebsiella michiganensis	PHS-890	GCA_001028885.1	michiganensis	B1	blaOXY-1	+	-	-	-		+	LDJV01000051.1	-	-	-	-	+	LDJV01000025.1	-	-	-	-
	Klebsiella michiganensis	XP-B1	GCA_003590255.1	michiganensis	B1	blaOXY-1	+	-	-	-		+	LFZL01000020.1	-	-	-	-	+	LFZL01000007.1	-	-	-	-
	Klebsiella michiganensis	T0101B.F-25	GCA_008121175.1	michiganensis	B1	blaOXY-1	+	-	-	-		+	QYNS01000017.1	-	-	-	-	+	QYNS01000001.1	-	-	-	-
	Klebsiella michiganensis	R8A	GCA_000735215.1	michiganensis	B1	blaOXY-1	+	-	-	-		+	JNCH01000013.1	-	-	-	-	+	JNCH01000017.1	-	-	-	-
	Klebsiella michiganensis	DPB_3	GCA_002192755.1	michiganensis	B1	blaOXY-1	+	-	-	-		+	MTLK01000061.1	-	-	-	-	+	MTLK01000202.1	-	-	-	-
	Klebsiella michiganensis	793_KOXY	GCA_001077175.1	michiganensis	B1	blaOXY-1	+	-	-	-		+	JUSQ01000091.1	-	-	-	-	+	JUSQ01000063.1	-	-	-	-
	Klebsiella michiganensis	97_38	GCA_001945455.1	michiganensis	B1	blaOXY-1	+	-	-	-		+	MPJB01000023.1	-	-	-	-	+	MPJB01000049.1	-	-	-	-
	Klebsiella michiganensis	GY84G39	GCA_001038305.1	michiganensis	B1	blaOXY-1	+	-	-	-		+	LDZM01000016.1	-	-	-	-	+	LDZM01000004.1	-	-	-	-
	Klebsiella michiganensis	3T412C	GCA_002119875.1	michiganensis	B1	blaOXY-1	+	-	-	-		+	MPJL01000109.1	-	-	-	-	+	MPJL01000030.1	-	-	-	-
	Klebsiella michiganensis	H1g	GCA_000633235.1	michiganensis	B1	blaOXY-1	+	-	-	-		+	AYMI01000011.1	-	-	-	-	+	AYMI01000016.1	-	-	-	-
	Klebsiella michiganensis	AS012270	GCA_010598605.1	michiganensis	B1	blaOXY-1	+	-	-	-		+	VLNI01000044.1	-	-	-	-	+	VLNI01000002.1	-	-	-	-
	Klebsiella michiganensis	YDC736-2	GCA_002887605.1	michiganensis	B1	blaOXY-1	+	-	-	-		+	PGIL01000019.1	-	-	-	-	+	PGIL01000005.1	-	-	-	-
	Klebsiella michiganensis	YD358	GCA_002887165.1	michiganensis	B1	blaOXY-1	+	-	-	-		+	PGIP01000016.1	-	-	-	-	+	PGIP01000041.1	-	-	-	-
	Klebsiella michiganensis	SB9	GCA_901553745.1	michiganensis	B1	blaOXY-1	+	-	-	-		+	CABEJA010000008.1	-	-	-	-	+	CABEJA010000048.1	-	-	-	-
	Klebsiella michiganensis	345_KOXY	GCA_001056445.1	michiganensis	B1	blaOXY-1	+	-	-	-		+	JVKS01000387.1	-	-	-	-	+	JVKS01000044.1	-	-	-	-
	Klebsiella michiganensis	AS012446	GCA_010590665.1	michiganensis	B1	blaOXY-1	+	-	-	-		+	VLME01000011.1	-	-	-	-	+	VLME01000002.1	-	-	-	-
	Klebsiella michiganensis	Kox37	GCA_004156315.1	michiganensis	B1	blaOXY-1	+	-	-	-		+	RZJS01000019.1	-	-	-	-	+	RZJS01000002.1	-	-	-	-
	Klebsiella michiganensis	P095L Y	GCA_008120085.1	michiganensis	B1	blaOXY-1	+	-	-	-		+	QFTT01000021.1	-	-	-	-	+	QFTT01000020.1	-	-	-	-
	Klebsiella michiganensis	AS012494	GCA_010588125.1	michiganensis	B1	blaOXY-1	+	-	-	-		+	VLLT01000016.1	-	-	-	-	+	VLLT01000001.1	-	-	-	-
	Klebsiella michiganensis	JH07	GCA_013074375.1	michiganensis	B1	blaOXY-1	+	-	-	-		+	JABANY010000027.1	-	-	-	-	+	JABANY010000003.1	-	-	-	-
	Klebsiella michiganensis	AR375	GCA_003074075.1	michiganensis	B1	blaOXY-1	+	-	-	-		+	CP029141.1	-	-	-	-	+	CP029141.1	-	-	-	-
	Klebsiella michiganensis	2654	GCA_003011775.1	michiganensis	B1	blaOXY-1	+	-	-	-		+	PXUF01000023.1	-	-	-	-	+	PXUF01000001.1	-	-	-	-
	Klebsiella michiganensis	IS1015-72	GCA_003402095.1	michiganensis	B1	blaOXY-1	+	-	-	-		+	QDDS01000019.1	-	-	-	-	+	QDDS01000023.1	-	-	-	-
	Klebsiella michiganensis	KNU07	GCA_007106885.1	michiganensis	B1	blaOXY-1	+	-	-	-		+	CP041515.1	-	-	-	-	+	CP041515.1	-	-	-	-
	Klebsiella michiganensis	UCD-JA29	GCA_001583485.1	michiganensis	B1	blaOXY-1	+	-	-	-		+	LQHH01000022.1	-	-	-	-	+	LQHH01000002.1	-	-	-	-
	Klebsiella michiganensis	Biosolid 38	GCA_011290665.1	michiganensis	B1	blaOXY-1	+	-	-	+		+	JAANYV010000001.1	-	-	-	-	+	JAANYV010000001.1	-	-	-	-
	Klebsiella michiganensis	FDAARGOS_647	GCA_008693565.1	michiganensis	B1	blaOXY-1	+	-	-	+		+	CP044109.1	-	-	-	-	+	CP044109.1	-	-	-	-
	Klebsiella michiganensis	1113_KOXY	GCA_001053875.1	michiganensis	B1	blaOXY-1	+	-	-	+		+	JWCT01000111.1	-	-	-	-	+	JWCT01000091.1	-	-	-	-
	Klebsiella michiganensis	CAV1755	GCA_001938605.1	michiganensis	B1	blaOXY-1	+	-	-	+		+	MRWY01000003.1	-	-	-	-	+	MRWY01000003.1	-	-	-	-
x	Klebsiella oxytoca	NCTC8167	GCA_900451325.1	michiganensis	B1	blaOXY-1	+	-	-	-		+	UGJV01000001.1	-	-	-	-	+	UGJV01000001.1	-	-	-	-
x	Klebsiella oxytoca	KONIH4	GCA_002906395.1	michiganensis	B1	blaOXY-1	+	-	-	-		+	CP026269.1	-	-	-	-	+	CP026269.1	-	-	-	-
x	Klebsiella oxytoca	KONIH1	GCA_000714655.1	michiganensis	B1	blaOXY-1	+	-	-	-		+	CP008788.1	-	-	-	-	+	CP008788.1	-	-	-	-
x	Klebsiella oxytoca	AR_0028	GCA_002947505.1	michiganensis	B1	blaOXY-1	+	-	-	-		+	CP026715.1	-	-	-	-	+	CP026715.1	-	-	-	-
x	Klebsiella oxytoca	CAV1752	GCA_001970835.1	michiganensis	B1	blaOXY-1	+	-	-	-		+	CP018362.1	-	-	-	-	+	CP018362.1	-	-	-	-
x	Klebsiella oxytoca	TDB-1	GCA_002111445.1	michiganensis	B1	blaOXY-1	+	-	-	-		+	JAKW01000015.1	-	-	-	-	+	JAKW01000015.1	-	-	-	-
x	Klebsiella oxytoca	2880STDY5682809	GCA_900083635.1	michiganensis	B1	blaOXY-1	+	-	-	-		+	FKYS01000017.1	-	-	-	-	+	FKYS01000004.1	-	-	-	-
x	Klebsiella oxytoca	KONIH9	GCA_002919625.1	michiganensis	B1	blaOXY-1	+	-	-	-		+	PQKQ01000019.1	-	-	-	-	+	PQKQ01000002.1	-	-	-	-
x	Klebsiella oxytoca	KONIH6	GCA_002918695.1	michiganensis	B1	blaOXY-1	+	-	-	-		+	PQKP01000015.1	-	-	-	-	+	PQKP01000004.1	-	-	-	-
x	Klebsiella oxytoca	KONIH3	GCA_002918655.1	michiganensis	B1	blaOXY-1	+	-	-	-		+	PQKL01000020.1	-	-	-	-	+	PQKL01000004.1	-	-	-	-
x	Klebsiella oxytoca	KONIH5	GCA_002906435.1	michiganensis	B1	blaOXY-1	+	-	-	-		+	CP026275.1	-	-	-	-	+	CP026275.1	-	-	-	-
x	Klebsiella oxytoca	2880STDY5682653	GCA_900083805.1	michiganensis	B1	blaOXY-1	+	-	-	-		+	FKZD01000014.1	-	-	-	-	+	FKZD01000003.1	-	-	-	-
x	Klebsiella oxytoca	2880STDY5682693	GCA_900083835.1	michiganensis	B1	blaOXY-1	+	-	-	-		+	FKYO01000014.1	-	-	-	-	+	FKYO01000003.1	-	-	-	-
x	Klebsiella oxytoca	KONIH8	GCA_002918635.1	michiganensis	B1	blaOXY-1	+	-	-	-		+	PQKN01000019.1	-	-	-	-	+	PQKN01000002.1	-	-	-	-
x	Klebsiella oxytoca	KONIH7	GCA_002919605.1	michiganensis	B1	blaOXY-1	+	-	-	-		+	PQKM01000019.1	-	-	-	-	+	PQKM01000001.1	-	-	-	-
x	Klebsiella oxytoca	PBIO727	GCA_902807095.1	michiganensis	B1	blaOXY-1	+	-	-	-		+	CADCYI010000014.1	-	-	-	-	+	CADCYI010000003.1	-	-	-	-
x	Klebsiella oxytoca	2880STDY5682571	GCA_900083825.1	michiganensis	B1	blaOXY-1	+	-	-	-		+	FKZR01000015.1	-	-	-	-	+	FKZR01000004.1	-	-	-	-
x	Klebsiella oxytoca	KCRI-567C	GCA_900407255.1	michiganensis	B1	blaOXY-1	+	-	-	-		+	OVED01000019.1	-	-	-	-	+	OVED01000021.1	-	-	-	-
x	Klebsiella oxytoca	2880STDY5682470	GCA_900083885.1	michiganensis	B1	blaOXY-1	+	-	-	-		+	FKYQ01000018.1	-	-	-	-	+	FKYQ01000002.1	-	-	-	-
x	Klebsiella oxytoca	2880STDY5682598	GCA_900083915.1	michiganensis	B1	blaOXY-1	+	-	-	-		+	FKZY01000017.1	-	-	-	-	+	FKZY01000007.1	-	-	-	-
x	Klebsiella oxytoca	2880STDY5682446	GCA_900083575.1	michiganensis	B1	blaOXY-1	+	-	-	-		+	FKZM01000016.1	-	-	-	-	+	FKZM01000030.1	-	-	-	-
x	Klebsiella oxytoca	UBA7463	GCA_002477295.1	michiganensis	B1	blaOXY-1	+	-	-	-		+	DLPH01000086.1	-	-	-	-	+	DLPH01000139.1	-	-	-	-
x	Klebsiella oxytoca	AR_0147	GCA_002072655.1	michiganensis	B1	blaOXY-1	+	-	-	+		+	CP020358.1	-	-	-	-	+	CP020358.1	-	-	-	-
x	Klebsiella oxytoca	CAV1374	GCA_001022195.1	michiganensis	B1	blaOXY-1	+	-	-	+		+	CP011636.1	-	-	-	-	+	CP011636.1	-	-	-	-
x	Klebsiella oxytoca	NCTC10261	GCA_900451945.1	michiganensis	B1	blaOXY-1	+	-	-	+		+	UGMJ01000003.1	-	-	-	-	+	UGMJ01000001.1	-	-	-	-
	Klebsiella michiganensis	BD177	GCA_010093005.1	michiganensis	B2	blaOXY-1	+	-	-	-	oxy1 but in B2	+	CP048108.1	-	-	-	-	+	CP048108.1	-	-	-	-
	Klebsiella michiganensis	1305118	GCA_009825595.1	michiganensis	B2	blaOXY-1	+	-	-	-	oxy1 but in B2	+	WUMF01000013.1	-	-	-	-	+	WUMF01000005.1	-	-	-	-
