# Supplementary material for: Variation in Accessory Genes Within the Klebsiella oxytoca Species Complex Delineates Monophyletic Members and Simplifies Coherent Genotyping
Source: Front Microbiol. 2021 Jul 2;12:692453. doi: 10.3389/fmicb.2021.692453 (PMC8283571; doi:10.3389/fmicb.2021.692453)
Supplement: Supplementary Table 3 — Summary of short read sequence typing of KoSC isolates. [file Table_3.xlsx]

## Sheet: Sheet1
Table S3. Summary of short read sequence typing of KoSC isolates
identity scores and % of coverage for each allele are listed
species are colored according to phylogroups: Cluster A, red; sub-cluster B1, green, sub-cluster B2, blue
same colors are used to highlight core and accessory gene correlation for the respective species
						accessory genes								core gene (beta-lactamase) variant
		Moradigaravand et al 2017*				empty core (A)		leupAB (B1)		orfABC (B2)		npsB		blaOXY-1		blaOXY-2		blaOXY-5		blaOXY-6
Raw Data Accession	Species	Hospital	ESBL	ST	blaOXY	identity	coverage	identity	coverage	identity	coverage	identity	coverage	identity	coverage	identity	coverage	identity	coverage	identity	coverage
ERR474515	K. oxytoca	Hospital16	ESBL	2	blaOXY-2	0.982759	100					0.994738	100			0.99308	99.313
ERR474554	K. oxytoca	Hospital6	ESBL	2	blaOXY-2	0.982759	100					0.994738	100			0.994233	99.313
ERR474556	K. oxytoca	Hospital18	non-ESBL	2	blaOXY-2	0.982759	100					0.994738	100			0.994273	100
ERR486309	K. oxytoca	Hospital18	non-ESBL	2	blaOXY-2	0.982759	100					0.994738	100			0.994273	100
ERR486319	K. oxytoca	Hospital16	ESBL	2	blaOXY-2	0.982759	100					0.994738	100			0.994233	99.313
ERR486329	K. oxytoca	Hospital10	non-ESBL	2	blaOXY-2	0.982759	100					0.994738	100			0.994273	100
ERR486331	K. oxytoca	Hospital11	non-ESBL	2	blaOXY-2	0.982759	100					0.994738	100			0.994273	100
ERR486339	K. oxytoca	Hospital16	ESBL	2	blaOXY-2	0.982759	100					0.994738	100			0.994233	99.313
ERR486355	K. oxytoca	Hospital11	non-ESBL	2	blaOXY-2	0.982759	100					0.994738	100			0.994273	100
ERR486357	K. oxytoca	Hospital17	non-ESBL	2	blaOXY-2	0.982759	100					0.994738	100			0.994273	100
ERR486364	K. oxytoca	Hospital19	ESBL	2	blaOXY-2	0.982759	100					0.994738	100			0.994273	100
ERR486373	K. oxytoca	Hospital9	non-ESBL	2	blaOXY-2	0.982759	100					0.994738	100			0.994273	100
ERR486395	K. oxytoca	Hospital14	non-ESBL	2	blaOXY-2	1	100					0.994967	100			0.996564	100
ERR486503	K. oxytoca	Hospital9	non-ESBL	2	blaOXY-2	0.982759	100					0.994738	100			0.994273	100
ERR474549	K. oxytoca	Hospital13	non-ESBL	9	blaOXY-2	0.994253	100					0.99428	100			0.998851	99.656
ERR486279	K. oxytoca	Hospital12	non-ESBL	9	blaOXY-2	0.994253	100					0.994509	100			0.998851	99.656
ERR486363	K. oxytoca	Hospital10	non-ESBL	9	blaOXY-2	0.994253	100					0.994509	100			0.998851	99.656
ERR486425	K. oxytoca	Hospital11	non-ESBL	9	blaOXY-2	0.994253	100					0.99428	100			0.998851	99.656
ERR486796	K. oxytoca	Hospital11	ESBL	9	blaOXY-2	0.994253	100					0.99428	100			0.998851	99.656
ERR486327	K. oxytoca	Hospital12	non-ESBL	34	blaOXY-2	0.988506	100					0.994738	100			0.993127	100
ERR486348	K. oxytoca	Hospital12	non-ESBL	34	blaOXY-2	0.988506	100					0.994738	100			0.993127	100
ERR486752	K. oxytoca	Hospital12	non-ESBL	34	blaOXY-2	0.988506	100					0.994738	99.977			0.993127	100
ERR474505	K. oxytoca	Hospital10	non-ESBL	36	blaOXY-2	1	100					0.994052	99.977			0.995418	100
ERR474506	K. oxytoca	Hospital11	non-ESBL	36	blaOXY-2	1	100					0.994052	100			0.995418	100
ERR486278	K. oxytoca	Hospital1	non-ESBL	36	blaOXY-2	1	100					0.99428	100			0.995418	100
ERR486295	K. oxytoca	Hospital20	non-ESBL	36	blaOXY-2	1	100					0.994052	99.977			0.995418	100
ERR486805	K. oxytoca	Hospital15	non-ESBL	58	blaOXY-2	0.988506	100									0.995418	100
ERR474546	K. oxytoca	Hospital3	non-ESBL	141	blaOXY-2	0.994253	100									0.996564	100
ERR486341	K. oxytoca	Hospital5	non-ESBL	153	blaOXY-2	1	100					0.998399	100			0.995418	100
ERR474536	K. michiganensis	Hospital6	non-ESBL	11	blaOXY-1			0.989474	100					0.995434	100
ERR486382	K. michiganensis	Hospital7	non-ESBL	11	blaOXY-1			0.989465	99.919					0.995434	100
ERR486287	K. michiganensis	Hospital2	non-ESBL	40	blaOXY-1			0.991903	100					0.993151	100
ERR474495	K. michiganensis	Hospital3	ESBL	50	blaOXY-1			0.993522	100					1	100
ERR486308	K. michiganensis	Hospital4	non-ESBL	50	blaOXY-1			0.992713	100					1	100
ERR474473	K. michiganensis	Hospital1	non-ESBL	84	blaOXY-1			0.993522	100					0.997717	100
ERR486516	K. michiganensis	Hospital8	non-ESBL	85	blaOXY-1			0.990283	100					0.994292	100
ERR486765	K. michiganensis	Hospital5	non-ESBL	88	blaOXY-1			0.991093	100			0.942798	99.588	0.990836	99.658
ERR486797	K. michiganensis	Hospital4	non-ESBL	88	blaOXY-1			0.991086	99.919			0.943179	99.451	0.990836	99.658
ERR486344	K. michiganensis	Hospital7	non-ESBL	92	blaOXY-5			0.923887	100									0.990836	100
ERR474511	K. grimontii	Hospital9	non-ESBL	72	blaOXY-6					0.996072	100	0.952403	99.977							1	100
ERR486340	K. grimontii	Hospital5	non-ESBL	14	blaOXY-6					0.997643	100	0.952632	99.977							0.995037	100
non-KoSC test set
Raw Data Accession	Species
ERR486690	Acinetobacter baumannii
ERR486687	Acinetobacter baumannii
ERR486694	Escherichia coli
ERR486696	Escherichia coli
ERR486274	K. pneumoniae
ERR486273	K. pneumoniae
ERR486275	K. pneumoniae
ERR486778	K. quasipneumoniae
ERR486794	K. quasipneumoniae
ERR486322	K. quasipneumoniae	Note that in ERR486322 the empty core site was detected (coverage 100%/identity 0.966); but no blaOXY variant
ERR486406	K. quasipneumoniae
ERR486332	K. quasipneumoniae
ERR486381	K. quasipneumoniae
ERR486312	K. quasipneumoniae
ERR486277	K. spp
ERR486276	K. spp
ERR474486	K. variicola
ERR486299	K. variicola
ERR486351	K. variicola
ERR486294	K. variicola
ERR486298	K. variicola
ERR474498	K. variicola
ERR486347	K. variicola
ERR486786	K. variicola
ERR486369	K. variicola
ERR486764	K. variicola
ERR486374	K. variicola
ERR486469	K. variicola
ERR474516	K. variicola
ERR486370	K. variicola
*Moradigaravand D, Martin V, Peacock SJ, Parkhill J.
Population Structure of Multidrug-Resistant Klebsiella oxytoca within Hospitals across the United Kingdom and Ireland Identifies Sharing of Virulence and Resistance Genes with K. pneumoniae.
Genome Biology and Evolution. 2017 Mar 1;9(3):574–84
BioProject PRJEB5065

## Sheet: remove befor submission
Table S3. Summary of short read sequence typing of KoSC isolates
						accessory genes								core gene (beta-lactamase) variant
		Moradigaravand et al 2017*				empty (A)		leupAB (B1)		orfABC (B2)		npsB		blaOXY-1		blaOXY-2		blaOXY-3		blaOXY-4		blaOXY-5		blaOXY-6		blaOXY-7		blaOXY-8
Raw Data Accession	Species	Hospital	ESBL	ST	blaOXY	identity	coverage	identity	coverage	identity	coverage	identity	coverage	identity	coverage	identity	coverage	identity	coverage	identity	coverage	identity	coverage	identity	coverage	identity	coverage	identity	coverage
ERR474515	K. oxytoca	Hospital16	ESBL	2	blaOXY-2	0.982759	100					0.994738	100			0.99308	99.313					0.898053	91.753
ERR474554	K. oxytoca	Hospital6	ESBL	2	blaOXY-2	0.982759	100					0.994738	100	0.812785	90.183	0.994233	99.313					0.902635	90.951
ERR474556	K. oxytoca	Hospital18	non-ESBL	2	blaOXY-2	0.982759	100					0.994738	100			0.994273	100
ERR486309	K. oxytoca	Hospital18	non-ESBL	2	blaOXY-2	0.982759	100					0.994738	100			0.994273	100
ERR486319	K. oxytoca	Hospital16	ESBL	2	blaOXY-2	0.982759	100					0.994738	100	0.810502	90.183	0.994233	99.313
ERR486329	K. oxytoca	Hospital10	non-ESBL	2	blaOXY-2	0.982759	100					0.994738	100			0.994273	100
ERR486331	K. oxytoca	Hospital11	non-ESBL	2	blaOXY-2	0.982759	100					0.994738	100			0.994273	100
ERR486339	K. oxytoca	Hospital16	ESBL	2	blaOXY-2	0.982759	100					0.994738	100	0.810502	90.525	0.994233	99.313					0.899198	91.638	0.890859
ERR486355	K. oxytoca	Hospital11	non-ESBL	2	blaOXY-2	0.982759	100					0.994738	100			0.994273	100					0.902635	90.951
ERR486357	K. oxytoca	Hospital17	non-ESBL	2	blaOXY-2	0.982759	100					0.994738	100		91.781	0.994273	100
ERR486364	K. oxytoca	Hospital19	ESBL	2	blaOXY-2	0.982759	100					0.994738	100			0.994273	100
ERR486373	K. oxytoca	Hospital9	non-ESBL	2	blaOXY-2	0.982759	100					0.994738	100			0.994273	100
ERR486395	K. oxytoca	Hospital14	non-ESBL	2	blaOXY-2	1	100					0.994967	100			0.996564	100
ERR486503	K. oxytoca	Hospital9	non-ESBL	2	blaOXY-2	0.982759	100					0.994738	100			0.994273	100
ERR474549	K. oxytoca	Hospital13	non-ESBL	9	blaOXY-2	0.994253	100					0.99428	100			0.998851	99.656
ERR486279	K. oxytoca	Hospital12	non-ESBL	9	blaOXY-2	0.994253	100					0.994509	100			0.998851	99.656
ERR486363	K. oxytoca	Hospital10	non-ESBL	9	blaOXY-2	0.994253	100					0.994509	100			0.998851	99.656
ERR486425	K. oxytoca	Hospital11	non-ESBL	9	blaOXY-2	0.994253	100					0.99428	100			0.998851	99.656					0.892325	91.409
ERR486796	K. oxytoca	Hospital11	ESBL	9	blaOXY-2	0.994253	100					0.99428	100	0.824201		0.998851	99.656
ERR486327	K. oxytoca	Hospital12	non-ESBL	34	blaOXY-2	0.988506	100					0.994738	100			0.993127	100
ERR486348	K. oxytoca	Hospital12	non-ESBL	34	blaOXY-2	0.988506	100					0.994738	100			0.993127	100
ERR486752	K. oxytoca	Hospital12	non-ESBL	34	blaOXY-2	0.988506	100					0.994738	99.977			0.993127	100
ERR474505	K. oxytoca	Hospital10	non-ESBL	36	blaOXY-2	1	100					0.994052	99.977			0.995418	100
ERR474506	K. oxytoca	Hospital11	non-ESBL	36	blaOXY-2	1	100					0.994052	100			0.995418	100
ERR486278	K. oxytoca	Hospital1	non-ESBL	36	blaOXY-2	1	100					0.99428	100			0.995418	100					0.899198	90.951
ERR486295	K. oxytoca	Hospital20	non-ESBL	36	blaOXY-2	1	100					0.994052	99.977			0.995418	100
ERR486805	K. oxytoca	Hospital15	non-ESBL	58	blaOXY-2	0.988506	100									0.995418	100
ERR474546	K. oxytoca	Hospital3	non-ESBL	141	blaOXY-2	0.994253	100									0.996564	100
ERR486341	K. oxytoca	Hospital5	non-ESBL	153	blaOXY-2	1	100					0.998399	100			0.995418	100
ERR474536	K. michiganensis	Hospital6	non-ESBL	11	blaOXY-1	0.907975	93.678	0.989474	100					0.995434	100						99.886	0.978236	100	0.975186	100	0.963176	99.542	0.97133	99.543
ERR486382	K. michiganensis	Hospital7	non-ESBL	11	blaOXY-1	0.907975	93.678	0.989465	99.919					0.995434	100	0.891358	92.669				99.886	0.978236	100	0.975186	100	0.962156	99.885	0.973714	99.886
ERR486287	K. michiganensis	Hospital2	non-ESBL	40	blaOXY-1			0.991903	100					0.993151	100						99.544	0.973654	100	0.975186	100	0.962156	99.885	0.973714	99.886
ERR474495	K. michiganensis	Hospital3	ESBL	50	blaOXY-1	0.915152	94.828	0.993522	100					1	100						99.544	0.956472	100	0.970223	100	0.958573	99.542	0.966743	99.543
ERR486308	K. michiganensis	Hospital4	non-ESBL	50	blaOXY-1		100	0.992713	100					1	100	0.890274	91.753				99.886	0.973654	100	0.970223	100	0.958573	99.542	0.966743	99.543
ERR474473	K. michiganensis	Hospital1	non-ESBL	84	blaOXY-1	0.907975	93.678	0.993522	100					0.997717	100						99.544	0.975945	100	0.972705	100	0.959862	99.885	0.971429	99.886
ERR486516	K. michiganensis	Hospital8	non-ESBL	85	blaOXY-1	0.95977		0.990283	100					0.994292	100	0.892768	91.753				99.886	0.97709	100	0.973945	100	0.961009	99.885	0.972571	99.886
ERR486765	K. michiganensis	Hospital5	non-ESBL	88	blaOXY-1	0.907975	93.678	0.991093	100			0.942798	99.588	0.990836	99.658	0.893536	90.378				99.886	0.978236	100	0.975186	100	0.961009	99.885	0.970183	99.543
ERR486797	K. michiganensis	Hospital4	non-ESBL	88	blaOXY-1	0.907975	93.678	0.991086	99.919			0.943179	99.451	0.990836	99.658	0.891656	91.867				99.544	0.978236	100	0.975186	100	0.958573	99.542	0.971231	99.201
ERR486344	K. michiganensis	Hospital7	non-ESBL	92	blaOXY-5			0.923887	100					0.96449	99.658						100	0.990836	100	0.954094	100	0.941513	99.885	0.950688	99.543
ERR474511	K. grimontii	Hospital9	non-ESBL	72	blaOXY-6	0.829115	90.805			0.996072	100	0.952403	99.977	0.966743	99.543						99.43	0.959862	99.885	1	100	0.97709	100	0.991982	99.658
ERR486340	K. grimontii	Hospital5	non-ESBL	14	blaOXY-6					0.997643	100	0.952632	99.977	0.965714	99.886						99.43	0.990826	99.885	0.995037	100	0.972509	100	0.992009	100
	*Moradigaravand D, Martin V, Peacock SJ, Parkhill J.
	Population Structure of Multidrug-Resistant Klebsiella oxytoca within Hospitals across the United Kingdom and Ireland Identifies Sharing of Virulence and Resistance Genes with K. pneumoniae.
	Genome Biology and Evolution. 2017 Mar 1;9(3):574–84
	BioProject PRJEB5065
